# Supplementary material for: Boron-Doped Carbon Nanodots as a Theranostic Agent for Colon Cancer Stem Cells
Source: ACS Omega. 2023 Aug 10;8(33):30285–93. doi: 10.1021/acsomega.3c03154 (PMC10448486; doi:10.1021/acsomega.3c03154)
Supplement: Supplementary file 2 — ao3c03154_si_002.xlsx [file ao3c03154_si_002.xlsx]

## Sheet: FTIR
190 °C		230 °C		270 °C
XLabel	Wavenumber	XLabel	Wavenumber	XLabel	Wavenumber
YLabel	%Transmittance	YLabel	%Transmittance	YLabel	%Transmittance
FileType	%Transmittance	FileType	%Transmittance	FileType	%Transmittance
DisplayDirection	20300	DisplayDirection	20300	DisplayDirection	20300
PeakDirection	20311	PeakDirection	20311	PeakDirection	20311
399192726	101064528	399192726	98920345	399192726	99846209
401121193	101023742	401121193	9893563	401121193	99854071
40304966	100978508	40304966	98937026	40304966	99844973
404978127	100938394	404978127	98920912	404978127	99824187
406906595	10090657	406906595	98893075	406906595	99801343
408835062	100887527	408835062	98871842	408835062	99788667
410763529	100876666	410763529	98864101	410763529	99786219
412691997	10086473	412691997	98859005	412691997	99781851
414620464	10085532	414620464	98844474	414620464	99768561
416548931	100861801	416548931	98822821	416548931	99753412
418477398	100879444	418477398	98808243	418477398	99750776
420405866	100874908	420405866	9880803	420405866	99759561
422334333	100847577	422334333	98808525	422334333	99762175
4242628	100818521	4242628	98801106	4242628	99757036
426191267	100793833	426191267	98788699	426191267	99751585
428119735	100777847	428119735	98778886	428119735	99750141
430048202	100772384	430048202	98776237	430048202	99751164
431976669	100770794	431976669	98776253	431976669	99749697
433905137	100764872	433905137	98770232	433905137	99742736
435833604	10075257	435833604	98757011	435833604	99732954
437762071	100739607	437762071	98744686	437762071	99726066
439690538	100732235	439690538	98737753	439690538	99721877
441619006	100725639	441619006	98730724	441619006	99712565
443547473	100708773	443547473	98716162	443547473	99692317
44547594	100683477	44547594	98695492	44547594	99667546
447404408	100662327	447404408	98676836	447404408	99650983
449332875	10065059	449332875	98664386	449332875	99646603
451261342	100642212	451261342	98654923	451261342	99646014
453189809	100630075	453189809	98642739	453189809	99640123
455118277	100616441	455118277	98626442	455118277	99630777
457046744	10060358	457046744	98609292	457046744	99626154
458975211	100581457	458975211	98593839	458975211	99626162
460903678	100543348	460903678	98578263	460903678	99620482
462832146	100497969	462832146	98560079	462832146	99606023
464760613	100459987	464760613	98540947	464760613	99591703
46668908	100438654	46668908	98524965	46668908	99586468
468617548	100428997	468617548	98512875	468617548	99588713
470546015	100414908	470546015	98500015	470546015	99588783
472474482	100381141	472474482	98481922	472474482	99580699
474402949	100332407	474402949	98460788	474402949	99570873
476331417	100290204	476331417	98443207	476331417	99568314
478259884	100262872	478259884	98431615	478259884	99570557
480188351	100241764	480188351	98420584	480188351	99567803
482116818	100217474	482116818	98402703	482116818	99555369
484045286	100189784	484045286	98379505	484045286	99540245
485973753	100165626	485973753	98360618	485973753	9953352
48790222	100148132	48790222	98348243	48790222	9953479
489830688	100129798	489830688	98333328	489830688	99532445
491759155	10009971	491759155	98309216	491759155	99518665
493687622	100060206	493687622	98282086	493687622	99499352
495616089	100027189	495616089	98262898	495616089	99486146
497544557	100008342	497544557	98251652	497544557	99480693
499473024	99994178	499473024	98236804	499473024	99473291
501401491	99970673	501401491	98209408	501401491	99455865
503329958	99938	503329958	98176321	503329958	9943423
505258426	99910639	505258426	98151974	505258426	99421205
507186893	99892393	507186893	98137291	507186893	99417474
50911536	99870329	50911536	98118441	50911536	99409756
511043828	99837943	511043828	98085564	511043828	99389238
512972295	99807756	512972295	98045807	512972295	99364921
514900762	99792234	514900762	9801147	514900762	99350203
516829229	99780483	516829229	97982547	516829229	99343582
518757697	99746158	518757697	97947484	518757697	99331029
520686164	99685943	520686164	97901003	520686164	99307436
522614631	99622978	522614631	97850483	522614631	99282392
524543098	99570955	524543098	97803969	524543098	99264645
526471566	99521924	526471566	97760738	526471566	99251801
528400033	9946448	528400033	97711244	528400033	99232148
5303285	99401171	5303285	9764974	5303285	99199227
532256968	99345215	532256968	97585664	532256968	9916163
534185435	99308612	534185435	9753598	534185435	99134212
536113902	99289617	536113902	9750676	536113902	99120579
538042369	99274837	538042369	97490124	538042369	9911197
539970837	99258838	539970837	97480998	539970837	9910441
541899304	99252426	541899304	97486463	541899304	99105988
543827771	99267383	543827771	97514226	543827771	99124863
545756238	99299158	545756238	97556914	545756238	99155562
547684706	99328878	547684706	97593903	547684706	99180761
549613173	99344311	549613173	97612893	549613173	99189942
55154164	99353044	55154164	97622342	55154164	99191283
553470108	99367791	553470108	97635128	553470108	99198211
555398575	99385323	555398575	97649059	555398575	99210178
557327042	99390217	557327042	97651298	557327042	99214182
559255509	99378887	559255509	97638053	559255509	992043
561183977	99368082	561183977	9762081	561183977	99191017
563112444	99374545	563112444	97610234	563112444	99186521
565040911	99393506	565040911	97601075	565040911	99188197
566969378	99402761	566969378	97579049	566969378	99182759
568897846	99386521	568897846	97540239	568897846	9916383
570826313	99351505	570826313	97496594	570826313	99140305
57275478	9930938	57275478	974586	57275478	99123611
574683248	99247113	574683248	97422915	574683248	9911309
576611715	99144985	576611715	97383805	576611715	99101197
578540182	99024644	578540182	97347525	578540182	99088956
580468649	98930773	580468649	97326251	580468649	99087163
582397117	98868992	582397117	97320734	582397117	99100819
584325584	98800713	584325584	97313979	584325584	99118836
586254051	98690678	586254051	97284302	586254051	99123195
588182518	98544543	588182518	97224794	588182518	99107421
590110986	98396906	590110986	97145656	590110986	9908136
592039453	98263125	592039453	97056807	592039453	99055666
59396792	98115193	59396792	96950239	59396792	99025336
595896388	97906315	595896388	96802212	595896388	9897488
597824855	97599024	597824855	96591875	597824855	98895679
599753322	97163386	599753322	96308539	599753322	98788695
601681789	96556784	601681789	95933556	601681789	98649913
603610257	95692255	603610257	95408296	603610257	98453022
605538724	94431735	605538724	9463134	605538724	98148314
607467191	92625605	607467191	93498288	607467191	97675441
609395658	90221168	609395658	91980623	609395658	9697898
611324126	87418114	611324126	90215841	611324126	96021368
613252593	84764197	613252593	88530397	613252593	94806834
61518106	82920652	61518106	87259928	61518106	93439895
617109528	82091863	617109528	86461271	617109528	92206651
619037995	81847558	619037995	85892269	619037995	91476444
620966462	81780708	620966462	85390357	620966462	91401734
622894929	82059453	622894929	85186359	622894929	91897845
624823397	83119809	624823397	85697917	624823397	92825308
626751864	84898145	626751864	86941642	626751864	9397733
628680331	86696443	628680331	88373775	628680331	95081598
630608799	87772584	630608799	89370782	630608799	95920491
632537266	87741854	632537266	89604803	632537266	96390279
634465733	8672292	634465733	89151341	634465733	96511189
6363942	85374665	6363942	88451339	6363942	96427356
638322668	84638661	638322668	88086232	638322668	96351382
640251135	85196756	640251135	88484667	640251135	96462229
642179602	87058311	642179602	89715803	642179602	96815536
644108069	89628719	644108069	91441489	644108069	97318936
646036537	92189018	646036537	93159894	646036537	97817367
647965004	94291334	647965004	94531618	647965004	98213544
649893471	95809211	649893471	95471193	649893471	98487368
651821939	96818296	651821939	96056551	651821939	98666478
653750406	97468521	653750406	96413013	653750406	98772761
655678873	97892799	655678873	96639532	655678873	98832742
65760734	98182685	65760734	96792123	65760734	98874868
659535808	98394477	659535808	96897733	659535808	98915966
661464275	9855187	661464275	96967162	661464275	98952158
663392742	98657268	663392742	96996879	663392742	98951936
665321209	98718276	665321209	96970382	665321209	9885959
667249677	98766199	667249677	96885851	667249677	9866069
669178144	98834464	669178144	96825521	669178144	98538201
671106611	98902371	671106611	96851152	671106611	98605785
673035079	98947208	673035079	96904887	673035079	98698421
674963546	98976693	674963546	9696057	674963546	98742569
676892013	99006776	676892013	97024757	676892013	98767174
67882048	99051344	67882048	97093316	67882048	9880036
680748948	99108817	680748948	97154399	680748948	98840924
682677415	99157833	682677415	97205299	682677415	98879423
684605882	99171944	684605882	97251897	684605882	98912653
686534349	99148945	686534349	97298035	686534349	98944892
688462817	99113202	688462817	97339146	688462817	9898115
690391284	9906563	690391284	97367425	690391284	99019449
692319751	98961418	692319751	97383556	692319751	99053279
694248219	98773648	694248219	97397046	694248219	99081242
696176686	98550818	696176686	9741404	696176686	9910825
698105153	98381238	698105153	974306	698105153	99136756
70003362	9830973	70003362	97439391	70003362	99162829
701962088	98328574	701962088	97440444	701962088	99182091
703890555	98438525	703890555	97443588	703890555	99195725
705819022	98649563	705819022	97458031	705819022	99208559
707747489	98922711	707747489	97480722	707747489	99222954
709675957	9918194	709675957	97499725	709675957	99236042
711604424	99381528	711604424	97509664	711604424	99243674
713532891	99521428	713532891	97518471	713532891	99245652
715461359	99619868	715461359	97534713	715461359	99242083
717389826	99691278	717389826	97554737	717389826	99230725
719318293	99743652	719318293	97571738	719318293	9922035
72124676	99781937	72124676	9758696	72124676	99228377
723175228	99812184	723175228	97604826	723175228	99252712
725103695	99842979	725103695	97628263	725103695	99276014
727032162	99880062	727032162	97657026	727032162	99291953
728960629	99919634	728960629	97682689	728960629	99301936
730889097	99953404	730889097	97696139	730889097	99306319
732817564	99980786	732817564	9770172	732817564	99309273
734746031	100008946	734746031	97713158	734746031	99317322
736674499	100040424	736674499	97735532	736674499	993311
738602966	100068616	738602966	97758771	738602966	99344739
740531433	100086662	740531433	97770275	740531433	99352949
7424599	100095472	7424599	97769498	7424599	9935627
744388368	100101141	744388368	97766967	744388368	99358826
746316835	100106511	746316835	97770434	746316835	99362194
748245302	100107512	748245302	97775173	748245302	99362418
750173769	100098969	750173769	97770099	750173769	99354605
752102237	100081001	752102237	97752598	752102237	99340958
754030704	10005582	754030704	97732916	754030704	99329685
755959171	100020334	755959171	97720812	755959171	99323346
757887639	99969417	757887639	97711664	757887639	99314533
759816106	99907889	759816106	9769189	759816106	99296782
761744573	99851227	761744573	97656567	761744573	99273286
76367304	99811623	76367304	97614947	76367304	99250916
765601508	99788368	765601508	97576918	765601508	99230164
767529975	99771892	767529975	97538668	767529975	99204039
769458442	99754848	769458442	97486784	769458442	99165587
771386909	99740512	771386909	97416196	771386909	99116061
773315377	99738523	773315377	97339542	773315377	99066097
775243844	99751655	775243844	9727966	775243844	99029331
777172311	99772634	777172311	97256434	777172311	99015416
779100779	99794866	779100779	97277492	779100779	99028059
781029246	99820323	781029246	97335973	781029246	99065858
782957713	99854451	782957713	97416264	782957713	9912159
78488618	99896322	78488618	97501046	78488618	99181543
786814648	99936185	786814648	97574689	786814648	99230046
788743115	99963978	788743115	976268	788743115	99258687
790671582	99979409	790671582	97656913	790671582	99271799
792600049	99990753	792600049	97673902	792600049	9928103
794528517	100002556	794528517	97686673	794528517	99292724
796456984	100007464	796456984	9769543	796456984	99301939
798385451	99994169	798385451	97693947	798385451	99300296
800313919	99962402	800313919	97678904	800313919	99288251
802242386	99922557	802242386	97653915	802242386	99275456
804170853	99880777	804170853	97625266	804170853	99268394
80609932	99832875	80609932	97596032	80609932	99262585
808027788	99772503	808027788	97563856	808027788	99248963
809956255	99701117	809956255	97522674	809956255	99223678
811884722	99631833	811884722	97463258	811884722	99186876
81381319	99583643	81381319	97373463	81381319	99132836
815741657	9957088	815741657	97255778	815741657	99057382
817670124	99596324	817670124	97156466	817670124	98986399
819598591	99651075	819598591	97146603	819598591	9897044
821527059	99723042	821527059	97246742	821527059	99028625
823455526	99805857	823455526	97401649	823455526	99125531
825383993	99894274	825383993	97545111	825383993	99215437
82731246	99978475	82731246	97652289	82731246	99278908
829240928	100052425	829240928	97728923	829240928	99317533
831169395	100121738	831169395	97786931	831169395	99341888
833097862	100195415	833097862	97834839	833097862	99364494
83502633	100272501	83502633	97874629	83502633	99389238
836954797	100342039	836954797	97904368	836954797	99408881
838883264	100396492	838883264	97924966	838883264	99417944
840811731	100438386	840811731	97940172	840811731	9942171
842740199	100472945	842740199	97951261	842740199	99428497
844668666	10049951	844668666	97955618	844668666	99438422
846597133	100511914	846597133	97950572	846597133	99443839
8485256	100505988	8485256	97937572	8485256	99439313
850454068	100487235	850454068	97922053	850454068	99428831
852382535	100469097	852382535	9790806	852382535	99421674
854311002	100460786	854311002	97894361	854311002	99421336
85623947	100459442	85623947	97878103	85623947	99421916
858167937	10045753	858167937	97860881	858167937	99416906
860096404	100454	860096404	97871674	860096404	99408144
862024871	100452908	862024871	97888915	862024871	99402974
863953339	100453126	863953339	97907604	863953339	99404309
865881806	100444768	865881806	97921508	865881806	99406722
867810273	100417575	867810273	97930985	867810273	99402786
86973874	100374588	86973874	97943026	86973874	99391811
871667208	100337318	871667208	97963941	871667208	99381241
873595675	100330982	873595675	97992857	873595675	99378371
875524142	100361219	875524142	98023075	875524142	99381021
87745261	100411534	87745261	98050053	87745261	99379447
879381077	100465661	879381077	98077836	879381077	99369879
881309544	10052504	881309544	9811714	881309544	99362941
883238011	100599428	883238011	98174363	883238011	99372572
885166479	10068468	885166479	98241801	885166479	99398075
887094946	100760531	887094946	98304348	887094946	99424491
889023413	100809415	889023413	98355511	889023413	9944009
89095188	100830337	89095188	98399558	89095188	99446527
892880348	10083779	892880348	98438607	892880348	99451717
894808815	100849157	894808815	9846633	894808815	99457909
896737282	100867647	896737282	98476986	896737282	9945894
89866575	10088162	89866575	98475102	89866575	99449108
900594217	100882278	900594217	98472123	900594217	99432717
902522684	10087203	902522684	98474601	902522684	99420482
904451151	100854973	904451151	98477756	904451151	99416088
906379619	100828449	906379619	98472394	906379619	99411605
908308086	100787533	908308086	98457724	908308086	99398033
910236553	100736218	910236553	98443497	910236553	99376337
91216502	100687404	91216502	98437696	91216502	99355749
914093488	100647238	914093488	98435208	914093488	99342133
916021955	100606861	916021955	9842177	916021955	99328998
917950422	100553663	917950422	98388655	917950422	99302409
91987889	100485811	91987889	98341147	91987889	99257143
921807357	100414046	921807357	98291781	921807357	99204035
923735824	100349998	923735824	98250519	923735824	99159194
925664291	100294104	925664291	98227023	925664291	99132885
927592759	100240372	927592759	98236292	927592759	9913019
929521226	100191825	929521226	98290461	929521226	99152651
931449693	100162688	931449693	98384154	931449693	99195511
93337816	100163527	93337816	98493489	93337816	99247807
935306628	100186786	935306628	98589465	935306628	99295664
937235095	100209944	937235095	98653859	937235095	99326174
939163562	100216499	939163562	98688994	939163562	99343799
94109203	100210304	94109203	98711966	94109203	993474
943020497	100353305	943020497	9873176	943020497	99347988
944948964	100502696	944948964	98734079	944948964	99342996
946877431	100651634	946877431	98705763	946877431	99323563
948805899	100790865	948805899	98674161	948805899	99302133
950734366	100920176	950734366	98688741	950734366	99308015
952662833	101046849	952662833	98756438	952662833	99347706
9545913	101170719	9545913	98831294	9545913	993952
956519768	101277739	956519768	98867287	956519768	99421153
958448235	101353908	958448235	9885537	958448235	99414453
960376702	101402534	960376702	98819436	960376702	99385757
96230517	101441511	96230517	98789747	96230517	99357958
964233637	101481207	964233637	98773203	964233637	99343384
966162104	101510518	966162104	98748277	966162104	99330299
968090571	101510573	968090571	98692135	968090571	99298314
970019039	101477594	970019039	98607394	970019039	99243791
971947506	101428167	971947506	98517196	971947506	99183572
973875973	101388663	973875973	98441976	973875973	99136684
97580444	101380196	97580444	98387203	97580444	99107164
977732908	101400757	977732908	98341597	977732908	99081126
979661375	101423767	979661375	98285221	979661375	99039977
981589842	101424349	981589842	9820804	981589842	98976135
98351831	101389875	98351831	98105091	98351831	98884437
985446777	101291101	985446777	97944176	985446777	98738354
987375244	101051828	987375244	97651861	987375244	9849686
989303711	100520104	989303711	97108765	989303711	98145253
991232179	99444917	991232179	96133362	991232179	97712163
993160646	97441706	993160646	94706874	993160646	97287372
995089113	95682317	995089113	93496586	995089113	9708082
997017581	95557464	997017581	93591632	997017581	97306063
998946048	9711061	998946048	95020361	998946048	9786979
1000874515	98882462	1000874515	96620074	1000874515	98420147
1002802982	99904147	1002802982	97600165	1002802982	98748531
100473145	100247573	100473145	98018618	100473145	98895209
1006659917	100259865	1006659917	98161043	1006659917	98949184
1008588384	100124082	1008588384	98175488	1008588384	98947908
1010516851	99913764	1010516851	98129281	1010516851	98916007
1012445319	99674989	1012445319	98075385	1012445319	98885448
1014373786	99425679	1014373786	98036864	1014373786	98871662
1016302253	99367898	1016302253	97995173	1016302253	98858959
1018230721	99258468	1018230721	97922069	1018230721	98823624
1020159188	99100017	1020159188	97820081	1020159188	98767489
1022087655	98920239	1022087655	97721724	1022087655	9871754
1024016122	98749547	1024016122	97648691	1024016122	98690721
102594459	98603737	102594459	97584005	102594459	98670786
1027873057	98481717	1027873057	97493628	1027873057	9862918
1029801524	98375907	1029801524	97370748	1029801524	98562904
1031729991	98280784	1031729991	97245368	1031729991	98498524
1033658459	98189199	1033658459	97146024	1033658459	98457951
1035586926	98082101	1035586926	97062635	1035586926	98431091
1037515393	97932429	1037515393	96958064	1037515393	9838795
1039443861	97731184	1039443861	96813307	1039443861	9831437
1041372328	97501394	1041372328	96649698	1041372328	9822805
1043300795	97269549	1043300795	96499147	1043300795	98154328
1045229262	97030486	1045229262	96360771	1045229262	98092107
104715773	96753507	104715773	96199971	104715773	98014647
1049086197	96419727	1049086197	95992276	1049086197	97905434
1051014664	96041947	1051014664	95754932	1051014664	97781219
1052943131	95643887	1052943131	9552456	1052943131	97670618
1054871599	95221272	1054871599	95307213	1054871599	97575604
1056800066	94738475	1056800066	95067691	1056800066	97466531
1058728533	94166355	1058728533	94770796	1058728533	97316827
1060657001	93513728	1060657001	94420277	1060657001	97133466
1062585468	92811936	1062585468	94044451	1062585468	96942626
1064513935	92073621	1064513935	93649936	1064513935	96747828
1066442402	91276701	1066442402	93204521	1066442402	96515497
106837087	90395997	106837087	92670404	106837087	96209277
1070299337	89430671	1070299337	92039656	1070299337	95826943
1072227804	88387588	1072227804	91330665	1072227804	95392384
1074156271	87254285	1074156271	90555175	1074156271	94916805
1076084739	86017894	1076084739	89703285	1076084739	94382889
1078013206	84698572	1078013206	88762949	1078013206	93768802
1079941673	83331186	1079941673	87739162	1079941673	93075754
1081870141	81906803	1081870141	86643217	1081870141	92322235
1083798608	80347739	1083798608	85467266	1083798608	91509722
1085727075	78534255	1085727075	8416111	1085727075	90593925
1087655542	76344082	1087655542	82627061	1087655542	89492365
108958401	73673448	108958401	80751039	108958401	88131829
1091512477	70464231	1091512477	78460412	1091512477	8649809
1093440944	66742994	1093440944	75756846	1093440944	84641583
1095369411	62625026	1095369411	72706127	1095369411	82644269
1097297879	58253876	1097297879	69418149	1097297879	8059393
1099226346	53803709	1099226346	66058447	1099226346	78581314
1101154813	49490284	1101154813	62829956	1101154813	76701134
1103083281	4557585	1103083281	59916675	1103083281	75023259
1105011748	42247571	1105011748	57420266	1105011748	73567235
1106940215	39541662	1106940215	55372715	1106940215	72323234
1108868682	37432147	1108868682	53799964	1108868682	71300988
111079715	35926647	111079715	52741138	111079715	70545303
1112725617	35044489	1112725617	52206277	1112725617	70099773
1114654084	34724602	1114654084	52120686	1114654084	69955453
1116582551	34789612	1116582551	52329929	1116582551	70047908
1118511019	35016145	1118511019	52654057	1118511019	70297507
1120439486	35225196	1120439486	52955941	1120439486	70651639
1122367953	35311955	1122367953	53162683	1122367953	71083898
1124296421	35225729	1124296421	53236191	1124296421	7156392
1126224888	34948406	1126224888	53141955	1126224888	72043832
1128153355	34479833	1128153355	52840842	1128153355	72475216
1130081822	33811297	1130081822	52290433	1130081822	72835843
113201029	32942545	113201029	51468759	113201029	73131856
1133938757	3194068	1133938757	50418799	1133938757	73385679
1135867224	30977766	1135867224	49276739	1135867224	73622547
1137795691	30257478	1137795691	48225132	1137795691	73868264
1139724159	29894111	1139724159	47399371	1139724159	74150793
1141652626	29881033	1141652626	46847689	1141652626	74488642
1143581093	30154045	1143581093	46568537	1143581093	74872557
1145509561	30641927	1145509561	46550789	1145509561	75267854
1147438028	31288519	1147438028	46788252	1147438028	7564707
1149366495	32063256	1149366495	47269099	1149366495	760183
1151294962	32940066	1151294962	47960116	1151294962	76411257
115322343	33876206	115322343	4879831	115322343	76834726
1155151897	34824594	1155151897	49699819	1155151897	77257596
1157080364	35756445	1157080364	50590329	1157080364	77638797
1159008832	36662359	1159008832	51436402	1159008832	77973626
1160937299	37554743	1160937299	52254139	1160937299	78298095
1162865766	38452195	1162865766	53070256	1162865766	78644949
1164794233	39368897	1164794233	53889524	1164794233	79002093
1166722701	40318383	1166722701	5470274	1166722701	79330677
1168651168	4132819	1168651168	5551989	1168651168	7961681
1170579635	42446083	1170579635	56382349	1170579635	79888479
1172508102	43722319	1172508102	57338398	1172508102	80179913
117443657	45179382	117443657	58408389	117443657	80492146
1176365037	46810975	1176365037	59579791	1176365037	80796189
1178293504	48606586	1178293504	60837383	1178293504	81075125
1180221972	50557998	1180221972	62183255	1180221972	81344692
1182150439	52633976	1182150439	63616867	1182150439	81628142
1184078906	54779735	1184078906	6511436	1184078906	81925076
1186007373	5693929	1186007373	66631592	1186007373	82217036
1187935841	59071537	1187935841	68125169	1187935841	82502177
1189864308	61168593	1189864308	69582797	1189864308	82815556
1191792775	63253065	1191792775	71031611	1191792775	83208665
1193721242	65363263	1193721242	72513576	1193721242	83711911
119564971	67528213	119564971	74056926	119564971	84324461
1197578177	69761993	1197578177	7566954	1197578177	85035715
1199506644	72059356	1199506644	77342816	1199506644	85842764
1201435112	74388752	1201435112	79054876	1201435112	86741014
1203363579	76688115	1203363579	80766233	1203363579	87703316
1205292046	78879812	1205292046	82419351	1205292046	88677676
1207220513	80900979	1207220513	83957232	1207220513	89616748
1209148981	82739839	1209148981	85360912	1209148981	90505126
1211077448	84414002	1211077448	86659801	1211077448	91361702
1213005915	85921957	1213005915	87893112	1213005915	92205296
1214934382	87234563	1214934382	89053518	1214934382	93018149
121686285	88337303	121686285	90087325	121686285	93757119
1218791317	89261012	1218791317	90956171	1218791317	94401257
1220719784	90066434	1220719784	91676345	1220719784	94967145
1222648252	90802958	1222648252	92289946	1222648252	95475062
1224576719	91484108	1224576719	92818998	1224576719	95917751
1226505186	92104242	1226505186	93263805	1226505186	96278417
1228433653	92674057	1228433653	93635976	1228433653	96566389
1230362121	93223417	1230362121	9396945	1230362121	96814808
1232290588	93766828	1232290588	94292394	1232290588	97042857
1234219055	94284802	1234219055	94601675	1234219055	97238534
1236147522	94750219	1236147522	94876009	1236147522	9738607
123807599	9516266	123807599	95112382	123807599	97499765
1240004457	95544298	1240004457	95337311	1240004457	9761721
1241932924	95909281	1241932924	95577993	1241932924	97760917
1243861392	96244437	1243861392	95829202	1243861392	97916003
1245789859	96525715	1245789859	96059573	1245789859	98051137
1247718326	96751494	1247718326	96249811	1247718326	98156311
1249646793	96944398	1249646793	96411758	1249646793	98249663
1251575261	97121034	1251575261	96567138	1251575261	98347809
1253503728	97275025	1253503728	96719367	1253503728	98442095
1255432195	97390872	1255432195	96853798	1255432195	98511979
1257360662	97470905	1257360662	96964833	1257360662	98557124
125928913	97544393	125928913	97072194	125928913	98604139
1261217597	97644524	1261217597	97201396	1261217597	98677637
1263146064	97780171	1263146064	97353699	1263146064	98772059
1265074532	97939181	1265074532	97508536	1265074532	98861788
1267002999	98114269	1267002999	97653148	1267002999	98934296
1268931466	98315139	1268931466	97798139	1268931466	99002945
1270859933	985502	1270859933	97958648	1270859933	99071382
1272788401	9880119	1272788401	98126025	1272788401	99145592
1274716868	99033516	1274716868	98272322	1274716868	99199291
1276645335	99178243	1276645335	98381693	1276645335	99220449
1278573802	9929582	1278573802	98463999	1278573802	99224928
128050227	99398886	128050227	98536832	128050227	99234343
1282430737	99486596	1282430737	98601603	1282430737	99248222
1284359204	99546903	1284359204	98647449	1284359204	99248502
1286287672	995727	1286287672	98679809	1286287672	99231749
1288216139	99576707	1288216139	98727508	1288216139	99221752
1290144606	99586133	1290144606	98767563	1290144606	99239119
1292073073	99613311	1292073073	98822604	1292073073	99271205
1294001541	9963915	1294001541	98857939	1294001541	99286785
1295930008	99633413	1295930008	98857952	1295930008	99270657
1297858475	99584291	1297858475	9883513	1297858475	99235774
1299786942	99497837	1299786942	98809152	1299786942	99204247
130171541	9936774	130171541	9878066	130171541	99180702
1303643877	99168582	1303643877	98729878	1303643877	99147605
1305572344	98894791	1305572344	98639249	1305572344	99084672
1307500812	98590079	1307500812	98508814	1307500812	98988951
1309429279	98319882	1309429279	98339925	1309429279	98868845
1311357746	98118942	1311357746	98103857	1311357746	98714168
1313286213	97986142	1313286213	97752988	1313286213	98492423
1315214681	97921134	1315214681	97304578	1315214681	98206647
1317143148	97927366	1317143148	96910904	1317143148	97954732
1319071615	97978625	1319071615	9678449	1319071615	97884877
1321000082	98025226	1321000082	96976847	1321000082	98037888
132292855	98037161	132292855	97313064	132292855	98290965
1324857017	98006592	1324857017	97604261	1324857017	98504205
1326785484	97927534	1326785484	97786762	1326785484	98628735
1328713952	97788689	1328713952	97883012	1328713952	98687946
1330642419	97568391	1330642419	97919897	1330642419	98715156
1332570886	97246793	1332570886	97896831	1332570886	98716787
1334499353	96831593	1334499353	97806207	1334499353	98680449
1336427821	96340946	1336427821	97653801	1336427821	98598264
1338356288	9575979	1338356288	97460179	1338356288	98480312
1340284755	95092094	1340284755	97257795	1340284755	98356502
1342213223	94417267	1342213223	97058749	1342213223	98239915
134414169	93792451	134414169	96832222	134414169	9809977
1346070157	93246364	1346070157	96536881	1346070157	9789619
1347998624	92845094	1347998624	96144834	1347998624	97613129
1349927092	9265232	1349927092	95655774	1349927092	97268242
1351855559	92668451	1351855559	951275	1351855559	96915144
1353784026	92848822	1353784026	94696918	1353784026	96643864
1355712493	93143761	1355712493	94530904	1355712493	96555323
1357640961	93503114	1357640961	94685488	1357640961	96678953
1359569428	93866783	1359569428	95059868	1359569428	96941418
1361497895	94141562	1361497895	95513914	1361497895	9724276
1363426363	94238727	1363426363	95937465	1363426363	97514113
136535483	94222336	136535483	96304165	136535483	97748832
1367283297	94241288	1367283297	96658562	1367283297	97975423
1369211764	94370634	1369211764	96995012	1369211764	98189695
1371140232	9460962	1371140232	9725436	1371140232	98359814
1373068699	94899651	1373068699	97408082	1373068699	98469353
1374997166	95093031	1374997166	97456285	1374997166	98516639
1376925633	9505661	1376925633	97410396	1376925633	98509957
1378854101	94799688	1378854101	97293107	1378854101	98464891
1380782568	9438755	1380782568	97116526	1380782568	98391272
1382711035	9389025	1382711035	96878993	1382711035	98290354
1384639503	93331485	1384639503	96556714	1384639503	9814529
138656797	92657269	138656797	96123757	138656797	97936268
1388496437	91900255	1388496437	9564206	1388496437	97701366
1390424904	91204754	1390424904	9519862	1390424904	97495256
1392353372	90567132	1392353372	94739321	1392353372	97282636
1394281839	89873086	1394281839	94142467	1394281839	96981404
1396210306	89119379	1396210306	93372611	1396210306	96556286
1398138773	88425697	1398138773	9250526	1398138773	96049035
1400067241	87901196	1400067241	91707128	1400067241	95576489
1401995708	87594438	1401995708	91182492	1401995708	95279194
1403924175	87474997	1403924175	91042807	1403924175	95228859
1405852643	87484989	1405852643	91259049	1405852643	95400884
140778111	87595827	140778111	91646651	140778111	95667413
1409709577	87811961	1409709577	92030807	1409709577	95910698
1411638044	88124097	1411638044	92337006	1411638044	9608751
1413566512	88492863	1413566512	92532802	1413566512	96186971
1415494979	88912655	1415494979	92622554	1415494979	96207209
1417423446	89436841	1417423446	92630632	1417423446	96140327
1419351913	90033182	1419351913	92587478	1419351913	96013111
1421280381	90572942	1421280381	9255271	1421280381	95916092
1423208848	91079956	1423208848	92600227	1423208848	95901969
1425137315	9158992	1425137315	9279274	1425137315	95992715
1427065783	92078878	1427065783	93155084	1427065783	96199191
142899425	9256454	142899425	93667479	142899425	96502863
1430922717	93014033	1430922717	94216415	1430922717	9683496
1432851184	93322481	1432851184	94652145	1432851184	97107816
1434779652	93385687	1434779652	94963486	1434779652	97300285
1436708119	93065128	1436708119	951841	1436708119	97420722
1438636586	92529626	1438636586	95286101	1438636586	97470757
1440565053	92240052	1440565053	9527413	1440565053	97462247
1442493521	92430333	1442493521	95177709	1442493521	97399102
1444421988	93047109	1444421988	95043222	1444421988	97302634
1446350455	93838322	1446350455	94979544	1446350455	97243867
1448278923	94532924	1448278923	95088625	1448278923	97295769
145020739	95028853	145020739	95323421	145020739	97438241
1452135857	95418416	1452135857	95564137	1452135857	97593829
1454064324	95832939	1454064324	95776313	1454064324	97724284
1455992792	96366986	1455992792	96018728	1455992792	97835112
1457921259	96853288	1457921259	96309226	1457921259	97951041
1459849726	97058297	1459849726	96516353	1459849726	98064006
1461778193	97163971	1461778193	96645687	1461778193	98159052
1463706661	97284555	1463706661	96759336	1463706661	98234751
1465635128	97369871	1465635128	9684792	1465635128	98281525
1467563595	97394645	1467563595	96874477	1467563595	98296384
1469492063	97431215	1469492063	96850853	1469492063	98285175
147142053	97510313	147142053	96809321	147142053	98245594
1473348997	97522644	1473348997	96774776	1473348997	98188686
1475277464	97372481	1475277464	96740766	1475277464	98144708
1477205932	97166472	1477205932	96691215	1477205932	98114635
1479134399	96991153	1479134399	96637967	1479134399	98092371
1481062866	96855159	1481062866	96600675	1481062866	98083276
1482991333	96756423	1482991333	96580852	1482991333	98087002
1484919801	96698915	1484919801	96556441	1484919801	98086266
1486848268	96651454	1486848268	96505125	1486848268	98057166
1488776735	96504339	1488776735	96435429	1488776735	98000627
1490705203	96226075	1490705203	96390826	1490705203	9796836
149263367	9597908	149263367	96372097	149263367	97973647
1494562137	95817089	1494562137	96342587	1494562137	97970092
1496490604	95662308	1496490604	96283761	1496490604	97927456
1498419072	95471005	1498419072	96216718	1498419072	97875986
1500347539	95319583	1500347539	96174086	1500347539	97863737
1502276006	95264814	1502276006	96148866	1502276006	97877605
1504204473	95312064	1504204473	96118057	1504204473	97876952
1506132941	95417352	1506132941	96067907	1506132941	9781606
1508061408	95369645	1508061408	96033768	1508061408	97737473
1509989875	95188604	1509989875	96040383	1509989875	97735101
1511918343	95067716	1511918343	96052203	1511918343	97759162
151384681	95031166	151384681	9604636	151384681	97761591
1515775277	95034862	1515775277	9600479	1515775277	97719166
1517703744	95025484	1517703744	95918826	1517703744	97634941
1519632212	94989031	1519632212	95792515	1519632212	97527585
1521560679	94912446	1521560679	9563375	1521560679	97405013
1523489146	94774041	1523489146	95459601	1523489146	97280777
1525417614	94583569	1525417614	95251962	1525417614	97139768
1527346081	94368762	1527346081	95000262	1527346081	96975446
1529274548	94187276	1529274548	9474863	1529274548	9682482
1531203015	94050723	1531203015	94510186	1531203015	96689435
1533131483	9389771	1533131483	94277566	1533131483	96555367
153505995	9372275	153505995	94089804	153505995	96456902
1536988417	93586247	1536988417	93930669	1536988417	96384146
1538916884	93435267	1538916884	93669318	1538916884	96235211
1540845352	93069187	1540845352	93193826	1540845352	95942614
1542773819	92498802	1542773819	92679334	1542773819	95656818
1544702286	91944296	1544702286	92235813	1544702286	9543514
1546630754	91462882	1546630754	91815271	1546630754	95230668
1548559221	91022883	1548559221	91390332	1548559221	95028774
1550487688	90587895	1550487688	90980437	1550487688	94847745
1552416155	90182576	1552416155	90657621	1552416155	94732445
1554344623	89842281	1554344623	90448677	1554344623	94692911
155627309	89497205	155627309	90350965	155627309	94722691
1558201557	88853933	1558201557	90497417	1558201557	94916301
1560130024	88049223	1560130024	90861162	1560130024	95254989
1562058492	87576141	1562058492	91125827	1562058492	95516114
1563986959	8726341	1563986959	9131829	1563986959	95719996
1565915426	86964544	1565915426	91489664	1565915426	95898865
1567843894	86639354	1567843894	91632613	1567843894	96047173
1569772361	86280156	1569772361	91745372	1569772361	96174998
1571700828	85981862	1571700828	91815454	1571700828	96280601
1573629295	85783697	1573629295	9183671	1573629295	96347807
1575557763	8559007	1575557763	91830415	1575557763	96376968
157748623	85348354	157748623	91823571	157748623	96395386
1579414697	85138219	1579414697	91819078	1579414697	96422777
1581343164	84987741	1581343164	91807209	1581343164	96444701
1583271632	84868125	1583271632	91784729	1583271632	96446843
1585200099	84757421	1585200099	91750085	1585200099	96425232
1587128566	84651524	1587128566	91704508	1587128566	96384244
1589057034	84556473	1589057034	91655541	1589057034	96335394
1590985501	84474433	1590985501	91609973	1590985501	96289064
1592913968	84389294	1592913968	91563569	1592913968	96241384
1594842435	84259601	1594842435	91504144	1594842435	9617872
1596770903	84040318	1596770903	9142095	1596770903	96095797
159869937	83722301	159869937	91303383	159869937	95994284
1600627837	83360839	1600627837	91134031	1600627837	95868248
1602556304	83094403	1602556304	90902848	1602556304	95709244
1604484772	83050975	1604484772	90625084	1604484772	95514855
1606413239	83189756	1606413239	90312494	1606413239	95276925
1608341706	83332422	1608341706	89946542	1608341706	94986475
1610270174	83350592	1610270174	89520379	1610270174	94666304
1612198641	83269127	1612198641	89050277	1612198641	9434214
1614127108	83135352	1614127108	88463558	1614127108	93947996
1616055575	82912231	1616055575	87614673	1616055575	93373017
1617984043	82624888	1617984043	8668652	1617984043	92765591
161991251	8239135	161991251	85987456	161991251	92341046
1621840977	82201575	1621840977	85429462	1621840977	92013465
1623769444	82004511	1623769444	84952447	1623769444	9172653
1625697912	81823367	1625697912	84661517	1625697912	91549246
1627626379	81690173	1627626379	84560831	1627626379	91486468
1629554846	81617186	1629554846	84578331	1629554846	91499702
1631483314	81629066	1631483314	8467196	1631483314	91567366
1633411781	81770538	1633411781	84895445	1633411781	9170309
1635340248	8207149	1635340248	85417334	1635340248	91983485
1637268715	8238137	1637268715	86121679	1637268715	92370959
1639197183	82607608	1639197183	86682897	1639197183	92702863
164112565	8285932	164112565	87126179	164112565	92970719
1643054117	83212674	1643054117	87521263	1643054117	93195772
1644982584	83753783	1644982584	87917538	1644982584	93385045
1646911052	84459439	1646911052	88329061	1646911052	93548427
1648839519	85009506	1648839519	88614812	1648839519	93667645
1650767986	85456219	1650767986	8878195	1650767986	93735555
1652696454	86174916	1652696454	89024118	1652696454	93791815
1654624921	86885689	1654624921	89330529	1654624921	93898183
1656553388	87248256	1656553388	89544334	1656553388	94032455
1658481855	87562249	1658481855	89744162	1658481855	94174148
1660410323	88008297	1660410323	90037651	1660410323	94349712
166233879	88573991	166233879	90468633	166233879	94589075
1664267257	89096472	1664267257	90920456	1664267257	94854867
1666195724	89541449	1666195724	91300567	1666195724	95096322
1668124192	90053813	1668124192	91716633	1668124192	95347638
1670052659	90630277	1670052659	92235132	1670052659	95640081
1671981126	91086414	1671981126	92709739	1671981126	9591561
1673909594	91459151	1673909594	93108912	1673909594	96158967
1675838061	91832613	1675838061	93477808	1675838061	9638935
1677766528	92169228	1677766528	93765676	1677766528	96582401
1679694995	92477823	1679694995	93968151	1679694995	96729047
1681623463	92831324	1681623463	94159931	1681623463	968492
168355193	93256792	168355193	94435352	168355193	96978199
1685480397	93573748	1685480397	94730225	1685480397	97126066
1687408864	93712295	1687408864	94917735	1687408864	9725252
1689337332	93802002	1689337332	95048323	1689337332	97354767
1691265799	93902854	1691265799	9515929	1691265799	97442527
1693194266	94048135	1693194266	95251165	1693194266	97516215
1695122734	94268975	1695122734	95341445	1695122734	97578748
1697051201	94498639	1697051201	9544658	1697051201	97635231
1698979668	94597824	1698979668	95570683	1698979668	97692637
1700908135	94572724	1700908135	95701083	1700908135	97762416
1702836603	94519302	1702836603	95806804	1702836603	9784113
170476507	94440199	170476507	9590179	170476507	97922963
1706693537	94301034	1706693537	96004468	1706693537	98010794
1708622005	94134658	1708622005	96100257	1708622005	9810253
1710550472	94000303	1710550472	96183838	1710550472	98194415
1712478939	93922408	1712478939	96267618	1712478939	98286756
1714407406	93881408	1714407406	96374112	1714407406	98383711
1716335874	93782543	1716335874	96549251	1716335874	98507618
1718264341	93593115	1718264341	96776006	1718264341	98673673
1720192808	93478216	1720192808	96964634	1720192808	98841575
1722121275	93505076	1722121275	97124541	1722121275	98994829
1724049743	93643722	1724049743	97285506	1724049743	99139857
172597821	93862676	172597821	97431312	172597821	99268422
1727906677	94151889	1727906677	97541739	1727906677	99369265
1729835145	94498152	1729835145	97622406	1729835145	99439147
1731763612	94862904	1731763612	97702892	1731763612	99478202
1733692079	95157918	1733692079	97822567	1733692079	99505349
1735620546	95290779	1735620546	97941725	1735620546	99547065
1737549014	95341354	1737549014	98004424	1737549014	99581258
1739477481	95419082	1739477481	98027182	1739477481	99579909
1741405948	95567044	1741405948	98032998	1741405948	99548109
1743334415	95791508	1743334415	98025504	1743334415	9950518
1745262883	96086309	1745262883	98000079	1745262883	99452215
174719135	96438765	174719135	97957021	174719135	99377557
1749119817	96803051	1749119817	97913808	1749119817	99282725
1751048285	97094128	1751048285	97898215	1751048285	99211889
1752976752	97314679	1752976752	97905818	1752976752	99193108
1754905219	97550567	1754905219	97915689	1754905219	99189665
1756833686	97830643	1756833686	97921888	1756833686	99181408
1758762154	9812066	1758762154	97926107	1758762154	99166887
1760690621	98406348	1760690621	97935502	1760690621	99152185
1762619088	98676267	1762619088	97958006	1762619088	99150826
1764547555	98913388	1764547555	97984123	1764547555	99169212
1766476023	99151743	1766476023	97998647	1766476023	99188742
176840449	99420484	176840449	97997739	176840449	99188588
1770332957	99674766	1770332957	97991868	1770332957	99165165
1772261425	99875971	1772261425	98006382	1772261425	99145322
1774189892	9997315	1774189892	98044416	1774189892	99161768
1776118359	100022053	1776118359	98077479	1776118359	99196533
1778046826	100085858	1778046826	98094086	1778046826	99218866
1779975294	100163494	1779975294	98102688	1779975294	99225183
1781903761	100228383	1781903761	98114044	1781903761	99231
1783832228	100275779	1783832228	98130637	1783832228	99244649
1785760695	100321003	1785760695	98147453	1785760695	99262832
1787689163	100386569	1787689163	98155159	1787689163	99278696
178961763	100487861	178961763	98149783	178961763	99280005
1791546097	100593676	1791546097	98145287	1791546097	99265444
1793474565	100638822	1793474565	98159222	1793474565	99264335
1795403032	100634853	1795403032	98179368	1795403032	99286441
1797331499	100633463	1797331499	98189414	1797331499	99305477
1799259966	100642654	1799259966	98192546	1799259966	99308619
1801188434	100636462	1801188434	98200159	1801188434	99309811
1803116901	100608224	1803116901	9821345	1803116901	99324564
1805045368	100588808	1805045368	98223161	1805045368	99345728
1806973835	100596856	1806973835	98224258	1806973835	99357507
1808902303	100616152	1808902303	9822089	1808902303	9935468
181083077	100615369	181083077	98222865	181083077	99350337
1812759237	10058817	1812759237	98232851	1812759237	9936028
1814687705	100558632	1814687705	98242454	1814687705	99378089
1816616172	100539533	1816616172	98246593	1816616172	99388424
1818544639	100528165	1818544639	98247823	1818544639	9939169
1820473106	100532936	1820473106	98247973	1820473106	99398089
1822401574	100562633	1822401574	98246163	1822401574	99407109
1824330041	100602847	1824330041	98243195	1824330041	99411457
1826258508	100633763	1826258508	98238712	1826258508	99408034
1828186975	100643839	1828186975	98233731	1828186975	99396038
1830115443	100614575	1830115443	98239174	1830115443	99388353
183204391	100560632	183204391	98256477	183204391	99403109
1833972377	100526427	1833972377	98269936	1833972377	99427931
1835900845	100516413	1835900845	98273107	1835900845	99442439
1837829312	100512401	1837829312	9827179	1837829312	99448678
1839757779	100524756	1839757779	98268638	1839757779	99456301
1841686246	100571003	1841686246	98261165	1841686246	99458405
1843614714	10061838	1843614714	98254313	1843614714	99447054
1845543181	100602778	1845543181	98256344	1845543181	99438069
1847471648	100531031	1847471648	98262017	1847471648	994433
1849400115	1004558	1849400115	98266068	1849400115	9945382
1851328583	100405631	1851328583	9827121	1851328583	99465551
185325705	100383034	185325705	982768	185325705	9947843
1855185517	100374703	1855185517	98276633	1855185517	99487352
1857113985	100365738	1857113985	98268334	1857113985	99487994
1859042452	100350147	1859042452	98259032	1859042452	99484621
1860970919	100336039	1860970919	98257412	1860970919	99487381
1862899386	100344327	1862899386	98260246	1862899386	99499595
1864827854	100388676	1864827854	98253579	1864827854	99508437
1866756321	100439652	1866756321	98231749	1866756321	99495343
1868684788	100421936	1868684788	98214555	1868684788	99468897
1870613256	100327477	1870613256	98222211	1870613256	99465489
1872541723	100236545	1872541723	98240308	1872541723	99486675
187447019	100182619	187447019	98248599	187447019	9950648
1876398657	100148283	1876398657	98241656	1876398657	9951157
1878327125	100117079	1878327125	98227697	1878327125	99506902
1880255592	100089522	1880255592	98220391	1880255592	99504818
1882184059	100070736	1882184059	98224268	1882184059	99511313
1884112526	100059892	1884112526	98229259	1884112526	9952131
1886040994	100052211	1886040994	98221607	1886040994	99523589
1887969461	10003835	1887969461	9820215	1887969461	99512549
1889897928	100009063	1889897928	981898	1889897928	99501283
1891826396	99974258	1891826396	98194743	1891826396	99505357
1893754863	99944129	1893754863	98203559	1893754863	99515777
189568333	9990423	189568333	98201715	189568333	99517808
1897611797	99848083	1897611797	98189251	1897611797	99513444
1899540265	99797015	1899540265	98177483	1899540265	99511587
1901468732	99767412	1901468732	98176472	1901468732	99516013
1903397199	99755058	1903397199	98182201	1903397199	99524259
1905325666	99749845	1905325666	98178861	1905325666	99527877
1907254134	99740346	1907254134	98159853	1907254134	99520068
1909182601	99711615	1909182601	98140133	1909182601	99507741
1911111068	99667603	1911111068	9813793	1911111068	99507377
1913039536	99636661	1913039536	98147438	1913039536	99520702
1914968003	99629833	1914968003	98147035	1914968003	99528886
191689647	99625831	191689647	98127742	191689647	99518269
1918824937	99609765	1918824937	98103644	1918824937	99501445
1920753405	99590724	1920753405	98092712	1920753405	99495832
1922681872	99562255	1922681872	98097944	1922681872	99499517
1924610339	99509406	1924610339	98107152	1924610339	9950474
1926538806	9944689	1926538806	98103907	1926538806	99505824
1928467274	99397583	1928467274	98087784	1928467274	99501113
1930395741	99367009	1930395741	98075111	1930395741	99497777
1932324208	99347398	1932324208	98076986	1932324208	99501687
1934252676	99325793	1934252676	98084474	1934252676	99506688
1936181143	99298594	1936181143	98080829	1936181143	99504817
193810961	99280144	193810961	98062017	193810961	99497335
1940038077	99281739	1940038077	98040286	1940038077	99488478
1941966545	99283402	1941966545	98032267	1941966545	99480717
1943895012	99250776	1943895012	9803899	1943895012	99476682
1945823479	99184495	1945823479	98041656	1945823479	99473935
1947751946	99112503	1947751946	98029816	1947751946	99468248
1949680414	99056224	1949680414	98014429	1949680414	99463733
1951608881	99021697	1951608881	98010333	1951608881	99466206
1953537348	98997426	1953537348	98016898	1953537348	99472143
1955465816	98963677	1955465816	98019041	1955465816	99472261
1957394283	98914836	1957394283	98006227	1957394283	99463215
195932275	98864899	195932275	97986565	195932275	99453017
1961251217	98830069	1961251217	9797638	1961251217	99452794
1963179685	98815264	1963179685	97977687	1963179685	99460578
1965108152	98806173	1965108152	97976099	1965108152	99460292
1967036619	98774435	1967036619	97962015	1967036619	99445111
1968965086	98716501	1968965086	97943201	1968965086	9943008
1970893554	98662944	1970893554	97932523	1970893554	99428784
1972822021	98629158	1972822021	97932636	1972822021	99436366
1974750488	9860038	1974750488	97933607	1974750488	99439682
1976678956	98562452	1976678956	97922694	1976678956	99431556
1978607423	98517982	1978607423	97899247	1978607423	99417712
198053589	98509018	198053589	97874612	198053589	99409687
1982464357	98504455	1982464357	97855358	1982464357	99410369
1984392825	98497974	1984392825	97833857	1984392825	99410495
1986321292	98486069	1986321292	97801283	1986321292	99401174
1988249759	98481568	1988249759	97765658	1988249759	99385881
1990178226	98498895	1990178226	97749001	1990178226	99376729
1992106694	98526703	1992106694	97764167	1992106694	9938218
1994035161	98543552	1994035161	97796996	1994035161	9939723
1995963628	9854865	1995963628	97821843	1995963628	99406847
1997892096	98550514	1997892096	97828099	1997892096	99404224
1999820563	98554255	1999820563	97822461	1999820563	99398747
200174903	98563696	200174903	97816096	200174903	9940093
2003677497	98576223	2003677497	97813523	2003677497	99407214
2005605965	98583025	2005605965	97810977	2005605965	99406512
2007534432	98580279	2007534432	97802872	2007534432	99396091
2009462899	98575442	2009462899	97789061	2009462899	99385671
2011391366	98581813	2011391366	9777513	2011391366	99385342
2013319834	98604634	2013319834	97765389	2013319834	99391904
2015248301	9862993	2015248301	97758302	2015248301	99391782
2017176768	98635021	2017176768	97749594	2017176768	99379546
2019105236	98619539	2019105236	97737068	2019105236	99366605
2021033703	98607195	2021033703	97722866	2021033703	99364594
202296217	98609689	202296217	97711904	202296217	99370854
2024890637	98615949	2024890637	97706316	2024890637	99374568
2026819105	98615243	2026819105	97702245	2026819105	99369769
2028747572	98611175	2028747572	97694305	2028747572	99361198
2030676039	98613015	2030676039	97682123	2030676039	99357812
2032604506	98622688	2032604506	97670803	2032604506	99361757
2034532974	98633339	2034532974	97664768	2034532974	99366198
2036461441	9864009	2036461441	97661927	2036461441	99363916
2038389908	98646015	2038389908	97655876	2038389908	99355523
2040318376	98653542	2040318376	97644055	2040318376	99348166
2042246843	9865908	2042246843	97630955	2042246843	99346966
204417531	98659282	204417531	97621827	204417531	99348413
2046103777	98654077	2046103777	97616372	2046103777	99345075
2048032245	98646115	2048032245	97.61	2048032245	99335923
2049960712	98640778	2049960712	97598731	2049960712	99326876
2051889179	98640647	2051889179	9758307	2051889179	99321909
2053817647	98641004	2053817647	97566849	2053817647	99317792
2055746114	98634785	2055746114	9755158	2055746114	99308134
2057674581	98620205	2057674581	9753409	2057674581	99291169
2059603048	98602572	2059603048	9750986	2059603048	99271763
2061531516	98586697	2061531516	97476483	2061531516	99254145
2063459983	98564844	2063459983	97434375	2063459983	99235358
206538845	98520865	206538845	97385545	206538845	99210023
2067316917	98451361	2067316917	97329795	2067316917	99178159
2069245385	98368146	2069245385	97262758	2069245385	99144265
2071173852	98280013	2071173852	97181211	2071173852	99112558
2073102319	98187157	2073102319	97098727	2073102319	99083913
2075030787	98089195	2075030787	97014104	2075030787	99056013
2076959254	97990975	2076959254	96936823	2076959254	99028879
2078887721	97900387	2078887721	96873182	2078887721	99007342
2080816188	97820499	2080816188	9682381	2080816188	98994978
2082744656	97745285	2082744656	96784504	2082744656	9898937
2084673123	97663349	2084673123	96749641	2084673123	98984855
208660159	97562904	208660159	96714622	208660159	98977261
2088530057	9743763	2088530057	96678125	2088530057	98966124
2090458525	97302302	2090458525	96645567	2090458525	9895555
2092386992	97200453	2092386992	96629079	2092386992	98953347
2094315459	97172932	2094315459	96639281	2094315459	98965225
2096243927	97217324	2096243927	96675768	2096243927	98988465
2098172394	97294542	2098172394	96727872	2098172394	99014289
2100100861	9737121	2100100861	96784511	2100100861	99037583
2102029328	97440741	2102029328	96840141	2102029328	99060636
2103957796	97507953	2103957796	96893168	2103957796	99086301
2105886263	97571941	2105886263	96944239	2105886263	9911256
210781473	97630428	210781473	96995622	210781473	99135785
2109743197	97692132	2109743197	97049533	2109743197	99156318
2111671665	97772923	2111671665	97106357	2111671665	9917872
2113600132	97876073	2113600132	97162963	2113600132	99206132
2115528599	97983856	2115528599	97212439	2115528599	99235472
2117457067	98072492	2117457067	9724707	2117457067	99259579
2119385534	98128785	2119385534	97262032	2119385534	99273725
2121314001	98152606	2121314001	9725668	2121314001	99279399
2123242468	98152116	2123242468	97233975	2123242468	99281761
2125170936	98138588	2125170936	9720054	2125170936	9928406
2127099403	98123097	2127099403	97167092	2127099403	99285713
212902787	98115128	212902787	97145238	212902787	99285925
2130956337	98120829	2130956337	97141267	2130956337	9928771
2132884805	98141062	2132884805	97153071	2132884805	99295737
2134813272	98170445	2134813272	97173073	2134813272	9931003
2136741739	9820043	2136741739	97194716	2136741739	99325127
2138670207	98227526	2138670207	97217226	2138670207	99336242
2140598674	9825788	2140598674	97245086	2140598674	99344572
2142527141	98300777	2142527141	97282881	2142527141	99355936
2144455608	98358471	2144455608	97329528	2144455608	99374106
2146384076	98422896	2146384076	97377509	2146384076	99395686
2148312543	98482033	2148312543	9741918	2148312543	99412859
215024101	98530984	215024101	97454337	215024101	99422362
2152169477	98575366	2152169477	97489251	2152169477	99429727
2154097945	98621863	2154097945	97526586	2154097945	99441463
2156026412	98669038	2156026412	97560105	2156026412	99455577
2157954879	98709219	2157954879	97582012	2157954879	9946421
2159883347	9873673	2159883347	97592326	2159883347	9946405
2161811814	98752424	2161811814	97597895	2161811814	9946018
2163740281	98759169	2163740281	97602174	2163740281	9945926
2165668748	98753679	2165668748	97598469	2165668748	99460942
2167597216	98727369	2167597216	97576424	2167597216	99457895
2169525683	98676565	2169525683	97534539	2169525683	99445005
217145415	98608592	217145415	97483106	217145415	99427064
2173382617	985363	2173382617	97433652	2173382617	99413677
2175311085	98468256	2175311085	97388194	2175311085	99407274
2177239552	98406186	2177239552	97342137	2177239552	99401415
2179168019	98351887	2179168019	97296511	2179168019	99391643
2181096487	98314067	2181096487	97263147	2181096487	99383347
2183024954	98305339	2183024954	97255463	2183024954	99386159
2184953421	98331969	2184953421	97275928	2184953421	99402609
2186881888	98389561	2186881888	97315517	2186881888	99425998
2188810356	98470361	2188810356	97365302	2188810356	99449348
2190738823	98570959	2190738823	97425604	2190738823	99473265
219266729	98688987	219266729	97500923	219266729	99503419
2194595757	98815038	2194595757	97587272	2194595757	99541661
2196524225	98932662	2196524225	97669791	2196524225	99581484
2198452692	99028404	2198452692	97735746	2198452692	99613678
2200381159	99101131	2200381159	9778661	2200381159	99636256
2202309627	99159893	2202309627	97833717	2202309627	99656419
2204238094	99211995	2204238094	97883218	2204238094	9968068
2206166561	99255077	2206166561	97928938	2206166561	99705606
2208095028	9928242	2208095028	97961135	2208095028	99722514
2210023496	99293861	2210023496	97979443	2210023496	99729923
2211951963	99298365	2211951963	97993832	2211951963	99736231
221388043	99305511	221388043	98013397	221388043	99749149
2215808897	99315931	2215808897	98037262	2215808897	99766438
2217737365	99322014	2217737365	98056994	2217737365	997796
2219665832	99318483	2219665832	9806687	2219665832	99784768
2221594299	99310303	2221594299	98071261	2221594299	99787266
2223522767	99307132	2223522767	98079759	2223522767	99794653
2225451234	99311245	2225451234	98094768	2225451234	99807113
2227379701	99315446	2227379701	98107848	2227379701	9981738
2229308168	9931306	2229308168	98110538	2229308168	9982037
2231236636	99305623	2231236636	98105266	2231236636	99819836
2233165103	99299644	2233165103	9810172	2233165103	9982303
223509357	99297937	223509357	9810449	223509357	99830555
2237022038	9929566	2237022038	98108202	2237022038	99835221
2238950505	9928614	2238950505	98104595	2238950505	99831215
2240878972	99269675	2240878972	9809234	2240878972	99821203
2242807439	99253618	2242807439	9807921	2242807439	99812646
2244735907	99244464	2244735907	98074389	2244735907	99808706
2246664374	99242467	2246664374	98078822	2246664374	99805152
2248592841	99244034	2248592841	98084895	2248592841	9979642
2250521308	99247945	2250521308	98086573	2250521308	99782489
2252449776	99257511	2252449776	98087076	2252449776	99768343
2254378243	99274892	2254378243	98093446	2254378243	99757228
225630671	99295786	225630671	98105906	225630671	9974643
2258235178	99313033	2258235178	98116739	2258235178	99731554
2260163645	99323511	2260163645	98118992	2260163645	99712614
2262092112	99330074	2262092112	98113924	2262092112	99693254
2264020579	99338092	2264020579	98109625	2264020579	99676784
2265949047	9934919	2265949047	98111908	2265949047	99664667
2267877514	99350518	2267877514	98117576	2267877514	99640265
2269805981	99348434	2269805981	98119387	2269805981	99618984
2271734448	99343729	2271734448	98116069	2271734448	99601111
2273662916	99338591	2273662916	98114011	2273662916	99589418
2275591383	9933475	2275591383	98119836	2275591383	99588047
227751985	99330879	227751985	98133302	227751985	99598112
2279448318	99322526	2279448318	9814672	2279448318	99612327
2281376785	99306451	2281376785	98149102	2281376785	99612498
2283305252	99282449	2283305252	98132721	2283305252	99576427
2285233719	99253047	2285233719	98099359	2285233719	99494976
2287162187	99222693	2287162187	98057745	2287162187	99379102
2289090654	99192653	2289090654	98011844	2289090654	99243892
2291019121	99160344	2291019121	97957811	2291019121	99094866
2292947588	99126944	2292947588	97895384	2292947588	98935409
2294876056	99098518	2294876056	97833234	2294876056	98773587
2296804523	99077772	2296804523	97778097	2296804523	98613972
229873299	99060693	229873299	97725681	229873299	98453078
2300661458	99040604	2300661458	97664527	2300661458	98283278
2302589925	99012525	2302589925	97582864	2302589925	98087692
2304518392	98973997	2304518392	97473618	2304518392	97840755
2306446859	98926134	2306446859	97341942	2306446859	97537148
2308375327	9887165	2308375327	97202527	2308375327	97209277
2310303794	98812596	2310303794	97068328	2310303794	9690389
2312232261	98750807	2312232261	96943079	2312232261	96642068
2314160728	98685372	2314160728	96814084	2314160728	96387707
2316089196	98608057	2316089196	96653051	2316089196	96062359
2318017663	98509555	2318017663	96440583	2318017663	95618023
231994613	98391624	231994613	96191526	231994613	95094942
2321874598	98272319	2321874598	95952071	2321874598	94595739
2323803065	98172783	2323803065	9575793	2323803065	94184304
2325731532	98098145	2325731532	95604542	2325731532	93834628
2327659999	98038909	2327659999	95474427	2327659999	93504864
2329588467	97989881	2329588467	95372203	2329588467	93215874
2331516934	97956286	2331516934	95309878	2331516934	93014158
2333445401	97937515	2333445401	95272092	2333445401	92876952
2335373868	97925212	2335373868	95234997	2335373868	9273698
2337302336	97915637	2337302336	95194722	2337302336	92568242
2339230803	97912676	2339230803	95160773	2339230803	92397909
234115927	97931764	234115927	95174601	234115927	92332432
2343087738	98010307	2343087738	9534498	2343087738	92600778
2345016205	98162625	2345016205	95704139	2345016205	93266437
2346944672	98310534	2346944672	96035022	2346944672	93898997
2348873139	98359655	2348873139	9610994	2348873139	94038787
2350801607	98271894	2350801607	9586883	2350801607	93547131
2352730074	98066934	2352730074	95381794	2352730074	92541669
2354658541	97824536	2354658541	94825932	2354658541	91365874
2356587008	97636857	2356587008	94389101	2356587008	9039972
2358515476	97545344	2358515476	94163359	2358515476	89840831
2360443943	97545255	2360443943	9414936	2360443943	89715257
236237241	97614164	236237241	9430287	236237241	8995608
2364300878	97737546	2364300878	94590482	2364300878	90496381
2366229345	97907929	2366229345	94989829	2366229345	91276046
2368157812	98104988	2368157812	95461152	2368157812	92213094
2370086279	98298869	2370086279	95953813	2370086279	93224276
2372014747	9847022	2372014747	96428056	2372014747	94226218
2373943214	98619487	2373943214	96866244	2373943214	95167627
2375871681	98755505	2375871681	97268317	2375871681	96024697
2377800148	98882148	2377800148	97638308	2377800148	96796423
2379728616	98989881	2379728616	97967945	2379728616	97482796
2381657083	99070878	2381657083	98243933	2381657083	98074263
238358555	99126142	238358555	98457672	238358555	98550537
2385514018	99163697	2385514018	98612409	2385514018	98897265
2387442485	99188252	2387442485	98718254	2387442485	99118256
2389370952	99196729	2389370952	98782317	2389370952	99234146
2391299419	99186543	2391299419	9880913	2391299419	99275776
2393227887	99165642	2393227887	98811403	2393227887	99278746
2395156354	99149112	2395156354	9881066	2395156354	99274651
2397084821	9914401	2397084821	98820669	2397084821	99278239
2399013288	99141585	2399013288	98836005	2399013288	99283746
2400941756	99129218	2400941756	98843189	2400941756	99279144
2402870223	99107284	2402870223	98839374	2402870223	99264751
240479869	99088602	240479869	98835409	240479869	99253939
2406727158	99081107	2406727158	98841361	2406727158	99255166
2408655625	9907716	2408655625	98853705	2408655625	99260234
2410584092	99063758	2410584092	98860418	2410584092	99255329
2412512559	99039731	2412512559	98857227	2412512559	99239695
2414441027	9901796	2414441027	98853667	2414441027	99227063
2416369494	99009245	2416369494	98860926	2416369494	9922823
2418297961	99007484	2418297961	98877503	2418297961	99237377
2420226429	98996996	2420226429	98892042	2420226429	99239679
2422154896	98973015	2422154896	98898364	2422154896	99230141
2424083363	98946846	2424083363	98901704	2424083363	99219302
242601183	98930696	242601183	98909928	242601183	99219151
2427940298	98922582	2427940298	98922801	2427940298	99227578
2429868765	98909209	2429868765	98932682	2429868765	99230951
2431797232	98883696	2431797232	98935183	2431797232	9922182
2433725699	9885494	2433725699	98935076	2433725699	99209057
2435654167	98835269	2435654167	98939412	2435654167	99206238
2437582634	98824062	2437582634	98947619	2437582634	99213159
2439511101	98808696	2439511101	98952131	2439511101	99215679
2441439569	98780848	2441439569	98948919	2441439569	99204561
2443368036	98748237	2443368036	98943546	2443368036	99188037
2445296503	98725074	2445296503	98943717	2445296503	99180985
244722497	98712342	244722497	98948478	244722497	99185203
2449153438	98696747	2449153438	98949308	2449153438	99187153
2451081905	98669102	2451081905	98941962	2451081905	99176007
2453010372	98635836	2453010372	98933011	2453010372	99158174
2454938839	9861061	2454938839	98931567	2454938839	99149093
2456867307	9859689	2456867307	98936852	2456867307	99152678
2458795774	98582556	2458795774	98938956	2458795774	99156035
2460724241	98555577	2460724241	98932706	2460724241	99147147
2462652709	98520158	2462652709	98925422	2462652709	99130951
2464581176	98490944	2464581176	9892683	2464581176	99122215
2466509643	98473746	2466509643	98934696	2466509643	99125798
246843811	98458036	246843811	98936341	246843811	99130033
2470366578	98430728	2470366578	98924847	2470366578	99121023
2472295045	98393894	2472295045	98908685	2472295045	99100187
2474223512	98362647	2474223512	98901308	2474223512	99082877
2476151979	98344962	2476151979	98903329	2476151979	99078298
2478080447	98330755	2478080447	98901457	2478080447	99077282
2480008914	98305679	2480008914	98886985	2480008914	99065916
2481937381	98270066	2481937381	98868752	2481937381	99045324
2483865849	98237641	2483865849	98862136	2483865849	99029811
2485794316	98216988	2485794316	98868432	2485794316	99027411
2487722783	98199952	2487722783	9887188	2487722783	99028743
248965125	98171957	248965125	98858737	248965125	99018187
2491579718	98131799	2491579718	9883473	2491579718	98993973
2493508185	98093976	2493508185	98818566	2493508185	98970964
2495436652	98069777	2495436652	98818832	2495436652	98961712
2497365119	98053195	2497365119	98823681	2497365119	98961075
2499293587	98029054	2499293587	98816909	2499293587	98954521
2501222054	97991795	2501222054	98799943	2501222054	98938122
2503150521	97952499	2503150521	98792001	2503150521	98924377
2505078989	97924946	2505078989	98807637	2505078989	98927041
2507007456	97932056	2507007456	98838607	2507007456	98943953
2508935923	97935228	2508935923	98863439	2508935923	98959632
251086439	97926373	251086439	98873603	251086439	98964265
2512792858	97913745	2512792858	98882156	2512792858	98964111
2514721325	97910772	2514721325	98903791	2514721325	98971011
2516649792	97918741	2516649792	98933438	2516649792	98985647
2518578259	97924997	2518578259	98951562	2518578259	98995342
2520506727	97919334	2520506727	9894905	2520506727	98989961
2522435194	97908001	2522435194	9893958	2522435194	98976619
2524363661	97905492	2524363661	98943154	2524363661	98971818
2526292129	97915587	2526292129	98962156	2526292129	98980346
2528220596	97927334	2528220596	98979782	2528220596	98989471
2530149063	97928691	2530149063	98980681	2530149063	9898554
253207753	97920837	253207753	98969133	253207753	98971452
2534005998	97916845	2534005998	98963927	2534005998	98962408
2535934465	97924601	2535934465	98974357	2535934465	98965298
2537862932	97936249	2537862932	98987553	2537862932	98970155
2539791399	97939103	2539791399	98985464	2539791399	98964397
2541719867	97932395	2541719867	98968513	2541719867	98948954
2543648334	97927815	2543648334	98954092	2543648334	98936018
2545576801	97933994	2545576801	98953624	2545576801	98933078
2547505269	97944257	2547505269	98958264	2547505269	98932906
2549433736	97945183	2549433736	98950308	2549433736	98922349
2551362203	97935466	2551362203	98925445	2551362203	9889968
255329067	97927735	255329067	98898132	255329067	98877221
2555219138	97931327	2555219138	98883193	2555219138	98865095
2557147605	97940503	2557147605	9887703	2557147605	98858392
2559076072	97941694	2559076072	98862718	2559076072	98844325
2561004539	97929702	2561004539	98831849	2561004539	98818898
2562933007	97914047	2562933007	98795274	2562933007	98791897
2564861474	97907329	2564861474	9877011	2564861474	98774641
2566789941	97909543	2566789941	98759039	2566789941	98765784
2568718409	97909004	2568718409	98747178	2568718409	98752865
2570646876	97897563	2570646876	98721016	2570646876	98728219
2572575343	97880315	2572575343	98685821	2572575343	98699258
257450381	97868489	257450381	9865923	257450381	98679334
2576432278	97864208	2576432278	98649965	2576432278	98671154
2578360745	97857169	2578360745	98648344	2578360745	98664192
2580289212	97839017	2580289212	98638879	2580289212	98648724
258221768	97815195	258221768	98619356	258221768	98628581
2584146147	97798271	2584146147	98603706	2584146147	98616647
2586074614	97792448	2586074614	98604345	2586074614	98618088
2588003081	97787703	2588003081	98615295	2588003081	98622596
2589931549	9777153	2589931549	98618817	2589931549	98616628
2591860016	97745542	2591860016	98607795	2591860016	98600199
2593788483	97723473	2593788483	98593912	2593788483	98586179
259571695	97712894	259571695	98591443	259571695	98583189
2597645418	97707229	2597645418	98599157	2597645418	9858448
2599573885	97695791	2599573885	98602794	2599573885	98576889
2601502352	97676428	2601502352	98593604	2601502352	985584
260343082	97659018	260343082	98580127	260343082	98541949
2605359287	97654448	2605359287	98578015	2605359287	98539317
2607287754	97658804	2607287754	98589815	2607287754	98545368
2609216221	97657226	2609216221	98601817	2609216221	98544712
2611144689	97644818	2611144689	98601905	2611144689	98531986
2613073156	97632599	2613073156	98593449	2613073156	98517402
2615001623	97632049	2615001623	98589024	2615001623	9851201
261693009	97641975	261693009	98594519	261693009	98514051
2618858558	97651587	2618858558	98603119	2618858558	98512287
2620787025	97654724	2620787025	98606206	2620787025	98501096
2622715492	97658533	2622715492	98606032	2622715492	98488889
262464396	97673784	262464396	98612451	262464396	9848787
2626572427	97699927	2626572427	98629437	2626572427	98497685
2628500894	97725983	2628500894	98649745	2628500894	98505439
2630429361	97744385	2630429361	98663201	2630429361	98502085
2632357829	97759802	2632357829	98667621	2632357829	98492632
2634286296	97783268	2634286296	98670062	2634286296	98487851
2636214763	97816984	2636214763	98677322	2636214763	9848993
263814323	97849696	263814323	9868687	263814323	98490002
2640071698	97871696	2640071698	98690256	2640071698	98479448
2642000165	97887683	2642000165	98684588	2642000165	98460848
2643928632	97910385	2643928632	98676488	2643928632	98445262
26458571	97945929	26458571	98673962	26458571	98439111
2647785567	97986599	2647785567	98676389	2647785567	98436373
2649714034	98019663	2649714034	98675882	2649714034	98426385
2651642501	98043791	2651642501	98669207	2651642501	98408537
2653570969	98070103	2653570969	98663129	2653570969	98394244
2655499436	98106782	2655499436	98666494	2655499436	983931
2657427903	98148827	2657427903	98681068	2657427903	98401678
265935637	98184046	265935637	98701545	265935637	98409063
2661284838	9820831	2661284838	98724081	2661284838	98412096
2663213305	9823122	2663213305	98752347	2663213305	98420143
2665141772	98262609	2665141772	98791529	2665141772	98442008
266707024	98299115	266707024	98838833	266707024	9847307
2668998707	9833008	2668998707	98885027	2668998707	98500355
2670927174	98351064	2670927174	98924031	2670927174	98517248
2672855641	98367842	2672855641	98958282	2672855641	9852942
2674784109	98389341	2674784109	98994792	2674784109	98546854
2676712576	98414617	2676712576	99035317	2676712576	98571165
2678641043	98430325	2678641043	99072802	2678641043	98593059
268056951	98428721	268056951	99101808	268056951	98605086
2682497978	98421028	2682497978	99128875	2682497978	98613656
2684426445	98423873	2684426445	9916537	2684426445	98631565
2686354912	98439216	2686354912	99211772	2686354912	98660242
268828338	9845496	268828338	9925627	268828338	98687381
2690211847	98460817	2690211847	99288696	2690211847	98702473
2692140314	98458993	2692140314	99310667	2692140314	98708105
2694068781	98460007	2694068781	99331113	2694068781	98713997
2695997249	9846877	2695997249	99353623	2695997249	98723394
2697925716	98477816	2697925716	99370949	2697925716	98728912
2699854183	98478178	2699854183	99374885	2699854183	98723146
270178265	98472256	270178265	99368478	270178265	98709305
2703711118	98470244	2703711118	99363442	2703711118	98697109
2705639585	98477159	2705639585	99366585	2705639585	98691519
2707568052	98486335	2707568052	9937196	2707568052	98688483
270949652	98486957	270949652	9936907	270949652	98680445
2711424987	98478546	2711424987	99358295	2711424987	98666513
2713353454	98471566	2713353454	9935172	2713353454	98655099
2715281921	98473262	2715281921	99357361	2715281921	98653126
2717210389	98480936	2717210389	99369987	2717210389	98656955
2719138856	98487376	2719138856	9937888	2719138856	98657955
2721067323	98488536	2721067323	99380197	2721067323	98653347
272299579	98486816	272299579	99380185	272299579	98647927
2724924258	98484928	2724924258	99385545	2724924258	98645928
2726852725	98480892	2726852725	99393482	2726852725	98645083
2728781192	98473429	2728781192	99395647	2728781192	98640441
273070966	98466015	273070966	99390744	273070966	98631961
2732638127	98465181	2732638127	99389625	2732638127	98626729
2734566594	98474514	2734566594	99403661	2734566594	98631111
2736495061	98487199	2736495061	9942933	2736495061	98641814
2738423529	98492881	2738423529	99452754	2738423529	98650867
2740351996	98492607	2740351996	99468743	2740351996	98657281
2742280463	98497071	2742280463	99487253	2742280463	98667802
274420893	98512085	274420893	99520312	274420893	98687916
2746137398	98530598	2746137398	99565844	2746137398	98714439
2748065865	98538792	2748065865	99607239	2748065865	98737215
2749994332	98531652	2749994332	9963146	2749994332	98749794
27519228	98520086	27519228	99644199	27519228	9875701
2753851267	98517599	2753851267	99661709	2753851267	98768186
2755779734	98523792	2755779734	99690483	2755779734	98784762
2757708201	98470339	2757708201	99720707	2757708201	98799807
2759636669	98408893	2759636669	99738954	2759636669	98807572
2761565136	98342966	2761565136	99743825	2761565136	98809147
2763493603	98279186	2763493603	9974671	2763493603	98810204
2765422071	9821998	2765422071	99757461	2765422071	98814858
2767350538	98162451	2767350538	99773441	2767350538	98821666
2769279005	98103476	2769279005	99784038	2769279005	98826016
2771207472	9804138	2771207472	99782443	2771207472	9882539
277313594	9797236	277313594	99771131	277313594	98820834
2775064407	97893504	2775064407	99758066	2775064407	98814518
2776992874	97808897	2776992874	9974834	2776992874	98807231
2778921341	97723941	2778921341	99737742	2778921341	98797271
2780849809	97639495	2780849809	99718589	2780849809	9878356
2782778276	97558731	2782778276	99694684	2782778276	98770965
2784706743	97487418	2784706743	99680172	2784706743	98766488
2786635211	97420264	2786635211	99677643	2786635211	98767873
2788563678	97340156	2788563678	99669741	2788563678	98763429
2790492145	97239308	2790492145	9964145	2790492145	98746561
2792420612	97130937	2792420612	99600725	2792420612	9872457
279434908	97030639	279434908	99566552	279434908	98708098
2796277547	96934287	2796277547	99541994	2796277547	98695601
2798206014	96826259	2798206014	99511318	2798206014	98675953
2800134481	96704441	2800134481	99464619	2800134481	98645673
2802062949	96583169	2802062949	99411889	2802062949	98614343
2803991416	96474908	2803991416	99369099	2803991416	98592091
2805919883	96378971	2805919883	99341068	2805919883	98579084
2807848351	96282286	2807848351	99317696	2807848351	98566646
2809776818	96169833	2809776818	99283446	2809776818	98546224
2811705285	96041979	2811705285	99235293	2811705285	98519562
2813633752	95914473	2813633752	99187091	2813633752	98496483
281556222	95797761	281556222	99152767	281556222	98482698
2817490687	9568785	2817490687	99133328	2817490687	98476448
2819419154	95576356	2819419154	99120475	2819419154	98473628
2821347621	95459544	2821347621	99106155	2821347621	98471057
2823276089	95339462	2823276089	99089151	2823276089	98468824
2825204556	95221441	2825204556	99075187	2825204556	98470466
2827133023	95109097	2827133023	99069721	2827133023	98477782
2829061491	95001607	2829061491	99071782	2829061491	98488282
2830989958	9489722	2830989958	99024219	2830989958	98500366
2832918425	94796777	2832918425	9897807	2832918425	98517379
2834846892	94701019	2834846892	98935214	2834846892	98543258
283677536	94603883	283677536	98895081	283677536	98575227
2838703827	94496389	2838703827	98853695	2838703827	98606216
2840632294	94384638	2840632294	98814718	2840632294	9863825
2842560761	94292296	2842560761	98792697	2842560761	98686129
2844489229	94233467	2844489229	98796475	2844489229	98761365
2846417696	94194248	2846417696	98815727	2846417696	98856024
2848346163	94148367	2848346163	98831024	2848346163	98949713
2850274631	94081797	2850274631	98830395	2850274631	99027937
2852203098	93994939	2852203098	9880838	2852203098	99085801
2854131565	93891471	2854131565	98759493	2854131565	99120453
2856060032	93772652	2856060032	98682415	2856060032	99128547
28579885	93634771	28579885	98581009	28579885	99106743
2859916967	93474412	2859916967	98461382	2859916967	9905677
2861845434	93300529	2861845434	98334877	2861845434	98993382
2863773901	93131305	2863773901	98215406	2863773901	98938458
2865702369	92978981	2865702369	98111605	2865702369	98905483
2867630836	92845461	2867630836	98027819	2867630836	98894712
2869559303	92723796	2869559303	97962397	2869559303	98895907
2871487771	92596838	2871487771	97898378	2871487771	9889147
2873416238	92448044	2873416238	97812989	2873416238	98868333
2875344705	92281454	2875344705	97703187	2875344705	98829858
2877273172	92115939	2877273172	97586105	2877273172	98788058
287920164	91962034	287920164	97477001	287920164	98749614
2881130107	91817473	2881130107	97380047	2881130107	98717047
2883058574	91679149	2883058574	97292829	2883058574	98694425
2884987041	91547094	2884987041	972105	2884987041	98684439
2886915509	91420339	2886915509	97130558	2886915509	98684763
2888843976	91296122	2888843976	97054912	2888843976	98690745
2890772443	91172619	2890772443	96986265	2890772443	98700409
2892700911	91047668	2892700911	9692264	2892700911	98714415
2894629378	90915268	2894629378	96853876	2894629378	98730571
2896557845	90770271	2896557845	96769834	2896557845	98743698
2898486312	9061535	2898486312	96674987	2898486312	98752537
290041478	9045597	290041478	96583978	290041478	98760519
2902343247	90293715	2902343247	96502274	2902343247	98770199
2904271714	90132523	2904271714	96423497	2904271714	98782986
2906200181	89982148	2906200181	96343522	2906200181	98802536
2908128649	89849156	2908128649	96265357	2908128649	98831073
2910057116	89728309	2910057116	96191018	2910057116	98864789
2911985583	89610298	2911985583	96116759	2911985583	98897645
2913914051	89491414	2913914051	96032845	2913914051	98925799
2915842518	8936764	2915842518	95924367	2915842518	98944147
2917770985	89228985	2917770985	95781963	2917770985	98945815
2919699452	89070474	2919699452	95619072	2919699452	98932565
292162792	88898438	292162792	9546508	292162792	98918838
2923556387	8872216	2923556387	95333538	2923556387	98901008
2925484854	88545328	2925484854	95208765	2925484854	98878924
2927413321	88361156	2927413321	95071164	2927413321	98835099
2929341789	88155844	2929341789	94924466	2929341789	98770456
2931270256	87927855	2931270256	94790234	2931270256	98702166
2933198723	8769343	2933198723	94678795	2933198723	98640254
2935127191	87463995	2935127191	94574032	2935127191	98576237
2937055658	87237447	2937055658	94452849	2937055658	98497218
2938984125	87007937	2938984125	94309006	2938984125	98400902
2940912592	86778541	2940912592	94154569	2940912592	98297352
294284106	86570165	294284106	94009628	294284106	98203958
2944769527	86414013	2944769527	93893557	2944769527	98138554
2946697994	86324099	2946697994	93813704	2946697994	98109825
2948626462	86282611	2948626462	93760406	2948626462	98112018
2950554929	86254792	2950554929	93715991	2950554929	98128941
2952483396	86212572	2952483396	93665629	2952483396	9814297
2954411863	86147848	2954411863	93602534	2954411863	9814413
2956340331	86067857	2956340331	93526533	2956340331	98131224
2958268798	85977521	2958268798	93436251	2958268798	98102333
2960197265	85873012	2960197265	93327361	2960197265	98050903
2962125732	85751792	2962125732	93200111	2962125732	97974518
29640542	85620522	29640542	93062363	29640542	97880241
2965982667	85489549	2965982667	92920893	2965982667	97776936
2967911134	85364531	2967911134	92774169	2967911134	97668316
2969839602	85245508	2969839602	92617777	2969839602	97553685
2971768069	85128903	2971768069	92452226	2971768069	97430858
2973696536	85010768	2973696536	92282313	2973696536	97300249
2975625003	84893044	2975625003	9211107	2975625003	97166408
2977553471	84777649	2977553471	91932223	2977553471	97029668
2979481938	84655879	2979481938	91733195	2979481938	96882475
2981410405	84520896	2981410405	91514909	2981410405	96723917
2983338872	84384289	2983338872	91304363	2983338872	96573206
298526734	8426029	298526734	91131063	298526734	96453666
2987195807	84143614	2987195807	90993264	2987195807	96365033
2989124274	84017523	2989124274	90859553	2989124274	96282594
2991052742	83877893	2991052742	90702588	2991052742	96184198
2992981209	83740063	2992981209	9052301	2992981209	96069603
2994909676	83617915	2994909676	90338063	2994909676	95950741
2996838143	83502074	2996838143	90152609	2996838143	95831132
2998766611	83374134	2998766611	89956181	2998766611	95706264
3000695078	83232998	3000695078	89746654	3000695078	95577547
3002623545	83088437	3002623545	89536619	3002623545	95452119
3004552012	82946684	3004552012	89341089	3004552012	95337096
300648048	82813126	300648048	89167307	300648048	95237374
3008408947	82686361	3008408947	89007617	3008408947	95148821
3010337414	82550048	3010337414	88845669	3010337414	95059926
3012265882	82389345	3012265882	88676909	3012265882	94967032
3014194349	82207317	3014194349	88513853	3014194349	94877815
3016122816	82015135	3016122816	88367652	3016122816	94798019
3018051283	81819051	3018051283	88234109	3018051283	94725272
3019979751	81624685	3019979751	88102965	3019979751	94656447
3021908218	81442622	3021908218	87973256	3021908218	94593025
3023836685	81283085	3023836685	8785388	3023836685	94538584
3025765152	81152441	3025765152	87753133	3025765152	94496142
302769362	81051018	302769362	87669292	302769362	94465204
3029622087	80964931	3029622087	87591683	3029622087	94439584
3031550554	80869948	3031550554	87512309	3031550554	94413343
3033479022	80750934	3033479022	87431823	3033479022	94386678
3035407489	80613197	3035407489	87357363	3035407489	94364136
3037335956	80473837	3037335956	87297405	3037335956	94350527
3039264423	80342025	3039264423	87250035	3039264423	94344763
3041192891	80212319	3041192891	87202767	3041192891	94340024
3043121358	80078192	3043121358	87150566	3043121358	94333958
3045049825	79939869	3045049825	87101781	3045049825	94331071
3046978292	79797563	3046978292	87065716	3046978292	94334936
304890676	796477	304890676	87041711	304890676	94344291
3050835227	79492077	3050835227	87020275	3050835227	94355935
3052763694	79344767	3052763694	8699634	3052763694	94368694
3054692162	79217901	3054692162	86975499	3054692162	9438277
3056620629	79109805	3056620629	8696365	3056620629	94398417
3058549096	79018434	3058549096	86959018	3058549096	94417073
3060477563	78948856	3060477563	86955941	3060477563	94439133
3062406031	78896997	3062406031	86950607	3062406031	94462053
3064334498	78841901	3064334498	86943251	3064334498	9448375
3066262965	78760186	3066262965	8693398	3066262965	94501921
3068191432	78644109	3068191432	8691909	3068191432	94512078
30701199	7850376	30701199	86896518	30701199	94514074
3072048367	78354699	3072048367	8687043	3072048367	94516157
3073976834	78208526	3073976834	86845295	3073976834	94525557
3075905302	78072456	3075905302	86818302	3075905302	94536667
3077833769	77951861	3077833769	86781804	3077833769	94534943
3079762236	77850895	3079762236	86731304	3079762236	94513819
3081690703	77769731	3081690703	86666458	3081690703	9448063
3083619171	77702809	3083619171	86588842	3083619171	94445155
3085547638	77640487	3085547638	86503932	3085547638	94410586
3087476105	77571333	3087476105	86418639	3087476105	94374138
3089404572	77486295	3089404572	86332556	3089404572	94330347
309133304	77387106	309133304	8624057	309133304	94278329
3093261507	77287177	3093261507	86146811	3093261507	94228313
3095189974	77198446	3095189974	8606573	3095189974	94194659
3097118442	77117411	3097118442	86003582	3097118442	94177275
3099046909	77026766	3099046909	85949899	3099046909	94159247
3100975376	76917581	3100975376	85896543	3100975376	94133346
3102903843	76806967	3102903843	85850933	3102903843	94115211
3104832311	76717102	3104832311	85820395	3104832311	94117126
3106760778	76644972	3106760778	85799354	3106760778	94128782
3108689245	76573966	3108689245	85780473	3108689245	94135631
3110617712	76503721	3110617712	85766279	3110617712	94139721
311254618	76445164	311254618	85760772	311254618	94150399
3114474647	76395013	3114474647	85758152	3114474647	94165799
3116403114	76337252	3116403114	85749293	3116403114	9417616
3118331582	76262558	3118331582	85730589	3118331582	94174984
3120260049	76172432	3120260049	85702555	3120260049	94160532
3122188516	76076681	3122188516	85670835	3122188516	94138924
3124116983	75991566	3124116983	85645062	3124116983	94123707
3126045451	75926748	3126045451	85628845	3126045451	94121911
3127973918	75874016	3127973918	85614398	3127973918	94123955
3129902385	75817996	3129902385	85591823	3129902385	9411414
3131830853	75756372	3131830853	85563835	3131830853	94092142
313375932	75702207	313375932	85542705	313375932	94074907
3135687787	75662648	3135687787	85529816	3135687787	94071184
3137616254	75623908	3137616254	85511389	3137616254	94068483
3139544722	75567643	3139544722	85477029	3139544722	94051213
3141473189	75495068	3141473189	85431721	3141473189	940191
3143401656	75423825	3143401656	85386532	3143401656	9398466
3145330123	75368686	3145330123	85346612	3145330123	93959567
3147258591	75332542	3147258591	8531302	3147258591	93945748
3149187058	75305296	3149187058	852849	3149187058	9393466
3151115525	75266579	3151115525	85253656	3151115525	93912755
3153043993	75202598	3153043993	85207661	3153043993	93874044
315497246	75121649	315497246	8514647	315497246	93826896
3156900927	75042664	3156900927	8508061	3156900927	93782634
3158829394	74973796	3158829394	85019586	3158829394	93743107
3160757862	74911752	3160757862	84966962	3160757862	93704615
3162686329	7485308	3162686329	849205	3162686329	93666039
3164614796	74796956	3164614796	84873132	3164614796	93628082
3166543263	74742242	3166543263	84819932	3166543263	93590311
3168471731	7468686	3168471731	84763699	3168471731	93551982
3170400198	7462911	3170400198	84709451	3170400198	93512686
3172328665	7457059	3172328665	84656929	3172328665	93471977
3174257133	74515392	3174257133	84601566	3174257133	93428529
31761856	74462996	31761856	84540978	31761856	93380742
3178114067	74406984	3178114067	84478225	3178114067	93330337
3180042534	74345293	3180042534	84417619	3180042534	93280766
3181971002	74282948	3181971002	84359618	3181971002	93230767
3183899469	74223138	3183899469	84302767	3183899469	9317796
3185827936	74164305	3185827936	84245735	3185827936	93125281
3187756403	74103511	3187756403	84185811	3187756403	93075363
3189684871	74038038	3189684871	84121426	3189684871	93024925
3191613338	73968143	3191613338	84054535	3191613338	92970271
3193541805	7389755	3193541805	83986346	3193541805	92911534
3195470273	73827069	3195470273	83916408	3195470273	92850425
319739874	73752441	319739874	83847264	319739874	92790051
3199327207	73672305	3199327207	83782756	3199327207	92734278
3201255674	73590927	3201255674	83723572	3201255674	92682985
3203184142	73511374	3203184142	8366712	3203184142	92632135
3205112609	73432441	3205112609	83607115	3205112609	92577683
3207041076	73352358	3207041076	83538655	3207041076	92518606
3208969543	73272685	3208969543	83466918	3208969543	92459757
3210898011	73195355	3210898011	83400883	3210898011	92405824
3212826478	73115446	3212826478	83341465	3212826478	92352963
3214754945	73027705	3214754945	83284749	3214754945	9229762
3216683413	72934217	3216683413	83226346	3216683413	92242155
321861188	7283521	321861188	83161491	321861188	92185822
3220540347	72729424	3220540347	83091314	3220540347	9212655
3222468814	72624445	3222468814	83022117	3222468814	92066634
3224397282	72529477	3224397282	82957084	3224397282	92008709
3226325749	72447205	3226325749	82896976	3226325749	91955563
3228254216	7237833	3228254216	82843415	3228254216	91910598
3230182683	7231937	3230182683	82794381	3230182683	91870432
3232111151	72256315	3232111151	82739002	3232111151	91821574
3234039618	7217841	3234039618	82666439	3234039618	91753524
3235968085	72095902	3235968085	82581262	3235968085	91673659
3237896553	72029281	3237896553	82498667	3237896553	91599635
323982502	71988648	323982502	82426425	323982502	91540104
3241753487	71970953	3241753487	82362917	3241753487	91489919
3243681954	71961997	3243681954	82304286	3243681954	91437686
3245610422	71942222	3245610422	82242413	3245610422	91374606
3247538889	7190756	3247538889	82168521	3247538889	9130215
3249467356	71877329	3249467356	82087233	3249467356	91231644
3251395823	71868342	3251395823	82012049	3251395823	91171457
3253324291	71870847	3253324291	81944507	3253324291	91115606
3255252758	71863517	3255252758	81873789	3255252758	91052538
3257181225	71845266	3257181225	81797079	3257181225	90983629
3259109693	71831994	3259109693	81723453	3259109693	90920252
326103816	71829914	326103816	81657733	326103816	90865678
3262966627	71833729	3262966627	81597527	3262966627	90814697
3264895094	71844169	3264895094	8154578	3264895094	90768154
3266823562	71867209	3266823562	8150777	3266823562	90731655
3268752029	71896837	3268752029	81473673	3268752029	90699752
3270680496	71914193	3270680496	81422649	3270680496	90655802
3272608963	71905477	3272608963	81347712	3272608963	90590555
3274537431	71871547	3274537431	81261872	3274537431	90512505
3276465898	71826247	3276465898	81182279	3276465898	9043935
3278394365	71787478	3278394365	81117238	3278394365	90381891
3280322833	71760764	3280322833	81061719	3280322833	90335415
32822513	71736967	32822513	81005814	32822513	90289058
3284179767	71709767	3284179767	80949715	3284179767	90230377
3286108234	7168597	3286108234	8090286	3286108234	90177975
3288036702	71672478	3288036702	80868759	3288036702	90136261
3289965169	71657696	3289965169	80837046	3289965169	90097112
3291893636	71619903	3291893636	80793313	3291893636	90047849
3293822104	71552132	3293822104	8073309	3293822104	89984751
3295750571	71464149	3295750571	80661664	3295750571	89912261
3297679038	71370068	3297679038	80588242	3297679038	89838156
3299607505	71283662	3299607505	8052387	3299607505	89772428
3301535973	71209076	3301535973	80473364	3301535973	89718417
330346444	71134791	330346444	80426908	330346444	89666032
3305392907	71044296	3305392907	80366634	3305392907	89599908
3307321374	70926658	3307321374	80283121	3307321374	89512773
3309249842	7078148	3309249842	80182951	3309249842	89411691
3311178309	70620253	3311178309	80080444	3311178309	89310478
3313106776	70456191	3313106776	79984543	3313106776	89216889
3315035244	70294758	3315035244	79894551	3315035244	89129577
3316963711	70136833	3316963711	79807036	3316963711	8904453
3318892178	6998306	3318892178	79721649	3318892178	88960765
3320820645	69831492	3320820645	79637191	3320820645	88877931
3322749113	6967285	3322749113	79547499	3322749113	88790063
332467758	69492061	332467758	79444045	332467758	88688267
3326606047	69284437	3326606047	79325607	3326606047	8857276
3328534514	6906575	3328534514	79202533	3328534514	88455487
3330462982	68855059	3330462982	7908491	3330462982	8834588
3332391449	68656467	3332391449	78972999	3332391449	88242261
3334319916	6846009	3334319916	7886327	3334319916	88138461
3336248384	68250368	3336248384	78752654	3336248384	8803032
3338176851	68018807	3338176851	78636417	3338176851	87916242
3340105318	6777028	3340105318	78510872	3340105318	87796287
3342033785	67512153	3342033785	78376347	3342033785	87670292
3343962253	67250047	3343962253	78236268	3343962253	87540529
334589072	66993221	334589072	78097967	334589072	87413816
3347819187	66744742	3347819187	77966404	3347819187	87292288
3349747654	66491718	3349747654	77833984	3349747654	87167292
3351676122	66222184	3351676122	77689875	3351676122	87031543
3353604589	6594207	3353604589	77538893	3353604589	8688955
3355533056	6566547	3355533056	77396088	3355533056	86752303
3357461524	65398815	3357461524	77266142	3357461524	86625833
3359389991	65136549	3359389991	77138667	3359389991	86504801
3361318458	64871307	3361318458	77005824	3361318458	8638112
3363246925	64604369	3363246925	76873252	3363246925	86255283
3365175393	6433674	3365175393	76746923	3365175393	86129761
336710386	64061871	336710386	76621263	336710386	86001581
3369032327	63777339	3369032327	76487625	3369032327	8586793
3370960794	63492741	3370960794	76346862	3370960794	85732309
3372889262	63221619	3372889262	76210217	3372889262	85602099
3374817729	62969693	3374817729	76086834	3374817729	85481559
3376746196	62732553	3376746196	75974473	3376746196	85368719
3378674664	62504679	3378674664	75866093	3378674664	85259271
3380603131	62285727	3380603131	75758121	3380603131	85149212
3382531598	62074881	3382531598	75650395	3382531598	85036069
3384460065	618699	3384460065	75548264	3384460065	84925055
3386388533	61677472	3386388533	75460009	3386388533	84828686
3388317	61507822	3388317	75385407	3388317	84748396
3390245467	61352242	3390245467	75312897	3390245467	8466753
3392173934	6118997	3392173934	75232417	3392173934	84574458
3394102402	61018983	3394102402	75145548	3394102402	84477249
3396030869	60853133	3396030869	75062538	3396030869	8438715
3397959336	60697629	3397959336	74990961	3397959336	84304751
3399887804	60545938	3399887804	74925242	3399887804	84221688
3401816271	603913	3401816271	74854029	3401816271	84132097
3403744738	60237955	3403744738	74778201	3403744738	840434
3405673205	60097617	3405673205	74707781	3405673205	83965954
3407601673	59971908	3407601673	74646249	3407601673	83897721
340953014	59851804	340953014	74589298	340953014	83829251
3411458607	59732784	3411458607	7453309	3411458607	8375589
3413387074	59618666	3413387074	74476589	3413387074	83682549
3415315542	59520099	3415315542	74420917	3415315542	83617287
3417244009	59444103	3417244009	74367606	3417244009	83557601
3419172476	59376546	3419172476	74318624	3419172476	83493235
3421100944	59296125	3421100944	74277317	3421100944	83425897
3423029411	59209447	3423029411	74244245	3423029411	83368231
3424957878	59141809	3424957878	74216658	3424957878	83324531
3426886345	59101351	3426886345	74192712	3426886345	83288507
3428814813	59075851	3428814813	74169819	3428814813	83251004
343074328	59054034	343074328	7414625	343074328	83207138
3432671747	59037365	3432671747	74125451	3432671747	83161568
3434600214	59030764	3434600214	74108741	3434600214	83120237
3436528682	59033827	3436528682	74089564	3436528682	83081175
3438457149	5904776	3438457149	74061103	3438457149	83038707
3440385616	59078119	3440385616	74024131	3440385616	829911
3442314084	59130058	3442314084	73985087	3442314084	82942561
3444242551	59200549	3444242551	73949512	3444242551	82893951
3446171018	59270871	3446171018	73923483	3446171018	82843476
3448099485	59324165	3448099485	73908502	3448099485	82798456
3450027953	59372883	3450027953	73892081	3450027953	82761571
345195642	59440266	345195642	73863983	345195642	82722633
3453884887	59534471	3453884887	73831222	3453884887	82680317
3455813354	59654784	3455813354	73806956	3455813354	82645864
3457741822	59794574	3457741822	73793445	3457741822	82621404
3459670289	59936475	3459670289	73781964	3459670289	8259478
3461598756	60067502	3461598756	73770722	3461598756	82563687
3463527224	60196608	3463527224	73774458	3463527224	82546264
3465455691	60338192	3465455691	73806699	3465455691	82557648
3467384158	60486843	3467384158	73864002	3467384158	82595364
3469312625	60630475	3469312625	73933972	3469312625	82649386
3471241093	60772493	3471241093	74012093	3471241093	82711577
347316956	60925083	347316956	74108846	347316956	82784124
3475098027	61097619	3475098027	74236863	3475098027	82881127
3477026495	61294238	3477026495	74391499	3477026495	83006735
3478954962	61501802	3478954962	74556451	3478954962	83138643
3480883429	61692717	3480883429	74725618	3480883429	83257757
3482811896	61863331	3482811896	74903783	3482811896	83377433
3484740364	62040148	3484740364	75092654	3484740364	83515602
3486668831	62231613	3486668831	75289062	3486668831	83666859
3488597298	62421599	3488597298	75486171	3488597298	83818831
3490525765	62609787	3490525765	75676745	3490525765	83967004
3492454233	62813254	3492454233	75862379	3492454233	84111649
34943827	6303556	34943827	76054036	34943827	84256819
3496311167	63268584	3496311167	76256305	3496311167	84411232
3498239635	6351471	3498239635	76454048	3498239635	8457222
3500168102	63775853	3500168102	76634464	3500168102	84718116
3502096569	64023193	3502096569	7681177	3502096569	84840775
3504025036	64230851	3504025036	77001525	3504025036	84967568
3505953504	64431168	3505953504	77192949	3505953504	85115294
3507881971	64659352	3507881971	7737921	3507881971	85266951
3509810438	64896233	3509810438	77570585	3509810438	85410819
3511738905	65117872	3511738905	77767232	3511738905	85554089
3513667373	65341697	3513667373	77958289	3513667373	85703899
351559584	65591869	351559584	78143598	351559584	85862411
3517524307	6587399	3517524307	78330176	3517524307	8602949
3519452775	66186339	3519452775	78516952	3519452775	86196445
3521381242	66520052	3521381242	78700689	3521381242	86350323
3523309709	66847013	3523309709	78883144	3523309709	86489615
3525238176	67140238	3525238176	7906567	3525238176	86623763
3527166644	67399608	3527166644	79254778	3527166644	86763107
3529095111	67633927	3529095111	79455031	3529095111	86916222
3531023578	67864541	3531023578	79653493	3531023578	87082909
3532952045	68127258	3532952045	79841705	3532952045	87251515
3534880513	68427998	3534880513	80034626	3534880513	87416303
353680898	68735945	353680898	80245759	353680898	87587656
3538737447	69046305	3538737447	80459996	3538737447	87772871
3540665915	69395948	3540665915	80654225	3540665915	87956673
3542594382	69796568	3542594382	80829431	3542594382	88115218
3544522849	70194691	3544522849	81015645	3544522849	8824845
3546451316	70524641	3546451316	81231087	3546451316	88391148
3548379784	7080581	3548379784	8144478	3548379784	88557629
3550308251	71096723	3550308251	81634745	3550308251	88720132
3552236718	71398992	3552236718	81824856	3552236718	88869686
3554165185	71695704	3554165185	82035293	3554165185	89033294
3556093653	72016226	3556093653	82254962	3556093653	89221367
355802212	72391091	355802212	82471689	355802212	89415943
3559950587	72808813	3559950587	82676347	3559950587	89602829
3561879055	73256538	3561879055	8284713	3561879055	89774005
3563807522	73747545	3563807522	82981904	3563807522	89909078
3565735989	74238885	3565735989	83158397	3565735989	90010359
3567664456	74588461	3567664456	83447549	3567664456	90155674
3569592924	74807536	3569592924	8374818	3569592924	90371073
3571521391	75048403	3571521391	8397896	3571521391	90588012
3573449858	75376271	3573449858	84174156	3573449858	90775553
3575378325	7577292	3575378325	84383122	3575378325	90952179
3577306793	76198868	3577306793	84618102	3577306793	91138227
357923526	7663202	357923526	84862241	357923526	91333865
3581163727	77075695	3581163727	85086366	3581163727	91528684
3583092195	77556464	3583092195	85262576	3583092195	91698679
3585020662	78092311	3585020662	85409742	3585020662	9181195
3586949129	78607405	3586949129	85619453	3586949129	91893284
3588877596	7899768	3588877596	85902532	3588877596	92027523
3590806064	79341462	3590806064	86144164	3590806064	92201584
3592734531	79750116	3592734531	86329499	3592734531	92360199
3594662998	8022143	3594662998	86533759	3594662998	92518921
3596591465	80694179	3596591465	86781183	3596591465	92704719
3598519933	81135475	3598519933	8703718	3598519933	92899224
36004484	81537837	36004484	87293291	36004484	93103662
3602376867	81921951	3602376867	87536496	3602376867	93333244
3604305335	82349914	3604305335	87738671	3604305335	93562127
3606233802	82868846	3606233802	87932232	3606233802	93778129
3608162269	83439241	3608162269	88181427	3608162269	94019656
3610090736	8397601	3610090736	88457008	3610090736	94281676
3612019204	84465113	3612019204	88696377	3612019204	94499562
3613947671	84919058	3613947671	88899109	3613947671	94659636
3615876138	85352799	3615876138	89075551	3615876138	94785354
3617804605	85777026	3617804605	8926612	3617804605	94882752
3619733073	86129753	3619733073	89516007	3619733073	94985074
362166154	8641099	362166154	8976044	362166154	95136392
3623590007	86739965	3623590007	89919769	3623590007	95315051
3625518475	87196045	3625518475	8999476	3625518475	95460275
3627446942	87753291	3627446942	90097656	3627446942	95546778
3629375409	88213929	3629375409	90381586	3629375409	95685469
3631303876	88487484	3631303876	90722775	3631303876	95946631
3633232344	88720861	3633232344	90986831	3633232344	96241076
3635160811	88996543	3635160811	91211183	3635160811	96524522
3637089278	89322376	3637089278	91431963	3637089278	96794328
3639017745	89685994	3639017745	91646139	3639017745	97045394
3640946213	90073776	3640946213	91840687	3640946213	97279545
364287468	90501986	364287468	91987734	364287468	97499263
3644803147	91027298	3644803147	92051723	3644803147	97674115
3646731615	91662158	3646731615	92053561	3646731615	97738948
3648660082	92140263	3648660082	92186128	3648660082	97729822
3650588549	92228158	3650588549	92514441	3650588549	97864143
3652517016	92252528	3652517016	9277498	3652517016	98098539
3654445484	92388611	3654445484	9292533	3654445484	98290575
3656373951	92580243	3656373951	93076959	3656373951	98424952
3658302418	9274869	3658302418	93256882	3658302418	98562402
3660230886	92891211	3660230886	9339996	3660230886	98691565
3662159353	93054319	3662159353	93495829	3662159353	98796089
366408782	93290488	366408782	9356154	366408782	98894276
3666016287	93626315	3666016287	93575809	3666016287	98970199
3667944755	94027121	3667944755	93548964	3667944755	98972816
3669873222	94386513	3669873222	93582518	3669873222	98945863
3671801689	94652699	3671801689	93660669	3671801689	98964516
3673730156	94849392	3673730156	93671051	3673730156	98928517
3675658624	94901171	3675658624	93722259	3675658624	98835943
3677587091	9482391	3677587091	9390959	3677587091	9887834
3679515558	94768457	3679515558	94095979	3679515558	99024343
3681444026	94804156	3681444026	94214176	3681444026	99163376
3683372493	94961264	3683372493	94268806	3683372493	99273208
368530096	95246822	368530096	94251405	368530096	9933219
3687229427	9558436	3687229427	94162551	3687229427	99258953
3689157895	95742326	3689157895	94102101	3689157895	99040703
3691086362	95637757	3691086362	9417638	3691086362	98905176
3693014829	95510876	3693014829	94293588	3693014829	98936184
3694943296	95481677	3694943296	94367558	3694943296	9901503
3696871764	95540236	3696871764	94393561	3696871764	99074431
3698800231	9564768	3698800231	9438165	3698800231	99086656
3700728698	95737197	3700728698	94365819	3700728698	99039922
3702657166	95784732	3702657166	94399748	3702657166	9900613
3704585633	95871224	3704585633	94456562	3704585633	99055183
37065141	96066431	37065141	94457158	37065141	99134246
3708442567	96335808	3708442567	94385959	3708442567	99159014
3710371035	96496892	3710371035	94367463	3710371035	99146636
3712299502	96424681	3712299502	94523347	3712299502	99223966
3714227969	96315806	3714227969	94699674	3714227969	99358713
3716156436	9631343	3716156436	94759562	3716156436	99419075
3718084904	96404098	3718084904	94716687	3718084904	99359986
3720013371	96535362	3720013371	94625918	3720013371	9920753
3721941838	96642316	3721941838	94531994	3721941838	99014856
3723870306	96668757	3723870306	94475353	3723870306	98843437
3725798773	966365	3725798773	94494962	3725798773	98774942
372772724	96661851	372772724	94563914	372772724	98844578
3729655707	9683835	3729655707	94597571	3729655707	98977242
3731584175	97158317	3731584175	94546884	3731584175	99055193
3733512642	97450198	3733512642	94477424	3733512642	99021332
3735441109	9746499	3735441109	9456229	3735441109	99015516
3737369576	97330147	3737369576	94776155	3737369576	99187024
3739298044	97289976	3739298044	94922275	3739298044	99428238
3741226511	9734214	3741226511	94913636	3741226511	99583422
3743154978	97413334	3743154978	9480842	3743154978	99584662
3745083446	97518073	3745083446	94776667	3745083446	99551977
3747011913	97693512	3747011913	94807158	3747011913	99592423
374894038	97813842	374894038	9478827	374894038	99580253
3750868847	97693466	3750868847	94839203	3750868847	99521437
3752797315	97472373	3752797315	95013422	3752797315	9959695
3754725782	97376693	3754725782	95134938	3754725782	99741216
3756654249	97365365	3756654249	95154645	3756654249	99816774
3758582716	97322904	3758582716	95164789	3758582716	99827361
3760511184	97254222	3760511184	95222755	3760511184	99863913
3762439651	97241601	3762439651	95262102	3762439651	99924742
3764368118	97290807	3764368118	95243836	3764368118	99948396
3766296586	9735312	3766296586	95207206	3766296586	9992882
3768225053	97363852	3768225053	95199082	3768225053	99891289
377015352	97288014	377015352	95248324	377015352	9987389
3772081987	97201135	3772081987	95332083	3772081987	99916153
3774010455	97201522	3774010455	95383149	3774010455	99990217
3775938922	972926	3775938922	95372723	3775938922	100030745
3777867389	97391149	3777867389	95337821	3777867389	100007988
3779795856	97424046	3779795856	95336485	3779795856	99968933
3781724324	97424056	3781724324	95355389	3781724324	99959014
3783652791	97418257	3783652791	95359985	3783652791	99951846
3785581258	97382055	3785581258	9537787	3785581258	99945954
3787509726	97335843	3787509726	95424993	3787509726	99971632
3789438193	97328065	3789438193	95468463	3789438193	100016893
379136666	97380099	379136666	95476798	379136666	100049287
3793295127	97492242	3793295127	95434255	3793295127	100041074
3795223595	97654054	3795223595	95363428	3795223595	99992512
3797152062	97844133	3797152062	95300917	3797152062	99942405
3799080529	97999921	3799080529	95237896	3799080529	99875408
3801008996	98027706	3801008996	95213477	3801008996	99781
3802937464	97950862	3802937464	95268582	3802937464	99754915
3804865931	97850012	3804865931	95321012	3804865931	99777651
3806794398	97723694	3806794398	95378835	3806794398	99797011
3808722866	97633817	3808722866	95492381	3808722866	99874295
3810651333	97664114	3810651333	95577591	3810651333	99996011
38125798	97799295	38125798	9554817	38125798	100055704
3814508267	97981867	3814508267	95431576	3814508267	99999431
3816436735	98174333	3816436735	95337294	3816436735	99904914
3818365202	98325887	3818365202	95289467	3818365202	99832794
3820293669	98313259	3820293669	95282239	3820293669	99744699
3822222136	98153335	3822222136	95368517	3822222136	99718306
3824150604	98029234	3824150604	95471554	3824150604	99784041
3826079071	9798027	3826079071	95521283	3826079071	99854106
3828007538	97982092	3828007538	95542699	3828007538	99904926
3829936006	98044678	3829936006	95551321	3829936006	99943192
3831864473	98174328	3831864473	95541897	3831864473	99959626
383379294	98353302	383379294	9549942	383379294	9994703
3835721407	98524743	3835721407	95404356	3835721407	99873156
3837649875	98588404	3837649875	95328396	3837649875	99747549
3839578342	98499088	3839578342	95378583	3839578342	99689389
3841506809	98325134	3841506809	95499975	3841506809	99728356
3843435277	981503	3843435277	95605951	3843435277	99799901
3845363744	98067714	3845363744	95676315	3845363744	99890684
3847292211	98153291	3847292211	956873	3847292211	99995489
3849220678	98396938	3849220678	95584229	3849220678	100048038
3851149146	98644788	3851149146	95336396	3851149146	99904593
3853077613	98593327	3853077613	95175383	3853077613	99577683
385500608	98337593	385500608	95358245	385500608	9950218
3856934547	98223324	3856934547	95587286	3856934547	99679086
3858863015	98258188	3858863015	95678397	3858863015	99850894
3860791482	98373011	3860791482	95643819	3860791482	99909873
3862719949	98470907	3862719949	95570878	3862719949	99858121
3864648417	9850242	3864648417	95562628	3864648417	99812652
3866576884	98542324	3866576884	95577007	3866576884	99822902
3868505351	9860061	3868505351	95545328	3868505351	99800209
3870433818	98577741	3870433818	95533262	3870433818	99737399
3872362286	98441608	3872362286	95593937	3872362286	99719832
3874290753	9829701	3874290753	95678933	3874290753	99771526
387621922	98263055	387621922	95784584	387621922	99854468
3878147687	98351606	3878147687	95820835	3878147687	99897011
3880076155	98477875	3880076155	95841558	3880076155	99875395
3882004622	98548674	3882004622	95903858	3882004622	99845716
3883933089	98512371	3883933089	95978958	3883933089	9981685
3885861557	98415053	3885861557	96067835	3885861557	99801909
3887790024	98389038	3887790024	96156268	3887790024	99829965
3889718491	98429431	3889718491	96199014	3889718491	99831894
3891646958	98413982	3891646958	96253045	3891646958	99791772
3893575426	98365994	3893575426	96365831	3893575426	9980935
3895503893	98409333	3895503893	96449949	3895503893	99875946
389743236	98560893	389743236	96450604	389743236	99899955
3899360827	98745819	3899360827	96415737	3899360827	99850264
3901289295	98840681	3901289295	96417069	3901289295	99753484
3903217762	98737279	3903217762	96497269	3903217762	99659601
3905146229	98495578	3905146229	96662974	3905146229	99649532
3907074697	98295772	3907074697	96846164	3907074697	99731385
3909003164	98213801	3909003164	96983049	3909003164	99831356
3910931631	98231006	3910931631	97066347	3910931631	99899171
3912860098	98313553	3912860098	97100706	3912860098	99919788
3914788566	98413879	3914788566	97095096	3914788566	99883614
3916717033	98471222	3916717033	97106454	3916717033	99816772
39186455	98484283	39186455	9718759	39186455	99791027
3920573967	98510074	3920573967	97289709	3920573967	99813084
3922502435	98539097	3922502435	97356328	3922502435	99818796
3924430902	9852342	3924430902	97417121	3924430902	99799765
3926359369	98508993	3926359369	97501963	3926359369	99807066
3928287837	98562442	3928287837	97575196	3928287837	9983444
3930216304	98622007	3930216304	97623859	3930216304	99828186
3932144771	98579525	3932144771	97692815	3932144771	9979245
3934073238	98468741	3934073238	9779535	3934073238	99781495
3936001706	98406766	3936001706	97896501	3936001706	99807019
3937930173	98437854	3937930173	97971981	3937930173	99841037
393985864	98519952	393985864	98015573	393985864	99849223
3941787107	98577734	3941787107	98049918	3941787107	99822097
3943715575	98596229	3943715575	98110022	3943715575	99800811
3945644042	98623145	3945644042	98183577	3945644042	99806805
3947572509	9865008	3947572509	98249378	3947572509	99806604
3949500977	98623698	3949500977	98324398	3949500977	99790936
3951429444	9855826	3951429444	98411195	3951429444	99785231
3953357911	98512166	3953357911	98488044	3953357911	99791019
3955286378	98505821	3955286378	9855527	3955286378	99795696
3957214846	98529398	3957214846	98625678	3957214846	99800072
3959143313	98563634	3959143313	98698314	3959143313	99804993
396107178	98578017	396107178	98769876	396107178	99804608
3963000247	98560506	3963000247	98842627	3963000247	99801913
3964928715	98543068	3964928715	98914409	3964928715	99804844
3966857182	98558284	3966857182	98986115	3966857182	99813272
3968785649	98600862	3968785649	99062814	3968785649	99823027
3970714117	98646253	3970714117	99137122	3970714117	99827209
3972642584	9867323	3972642584	99200772	3972642584	99819259
3974571051	98603196	3974571051	99265834	3974571051	99806875
3976499518	98520169	3976499518	99346013	3976499518	99806366
3978427986	98453439	3978427986	99436128	3978427986	99820871
3980356453	98405599	3980356453	99523127	3980356453	99837635
398228492	98348663	398228492	99595472	398228492	99841024
3984213387	98271175	3984213387	99650458	3984213387	9982767
3986141855	9820014	3986141855	99704008	3986141855	99813039
3988070322	98157221	3988070322	99774056	3988070322	99812801
3989998789	98123843	3989998789	99854382	3989998789	99821238
3991927257	98071425	3991927257	99924986	3991927257	99821571
3993855724	97998453	3993855724	99985219	3993855724	99812142
3995784191	97922307	3995784191	100053908	3995784191	99807981
3997712658	97983436	3997712658	100138011	3997712658	99818069
3999641126	98057211	3999641126	100223706	3999641126	99832654
4001569593	98133886	4001569593	10029757	4001569593	99837742

## Sheet: Zeta Potential_190°C
Record	Type	Sample Name	Measurement Date and Time	T (°C)	ZP (mV)	Mob (µmcm/Vs)	Cond (mS/cm)
1	Zeta	190	8 Mayis 2019 Çarsamba 15:56:43	25	-22.7	-1780	9.78
2	Zeta	230	8 Mayis 2019 Çarsamba 16:26:56	25	-18.1	-1421	17.9
3	Zeta	270	9 Mayis 2019 Persembe 10:46:08	25	-16.1	-1296	11.7

## Sheet: XRD
190 °C		230 °C		270 °C
5.00657	1696	5.00657	1776	5.00657	1698
5.01957	1753.42	5.01957	1683.92	5.01957	1797.01
5.03257	1741.26	5.03257	1663.4	5.03257	1637.25
5.04557	1691.52	5.04557	1690.17	5.04557	1754.31
5.05857	1653.51	5.05857	1662.19	5.05857	1645.64
5.07157	1651.05	5.07157	1683.81	5.07157	1663.81
5.08457	1716.83	5.08457	1622.93	5.08457	1626.44
5.09757	1647.49	5.09757	1694.37	5.09757	1576.54
5.11057	1595.05	5.11057	1624.51	5.11057	1572.08
5.12357	1687.53	5.12357	1642.59	5.12357	1588.39
5.13657	1665.47	5.13657	1576.54	5.13657	1510.73
5.14957	1562.22	5.14957	1588.6	5.14957	1577.72
5.16257	1631.05	5.16257	1598.05	5.16257	1567.62
5.17557	1559.25	5.17557	1587.68	5.17557	1526.68
5.18857	1627.08	5.18857	1530.03	5.18857	1594.19
5.20157	1599.14	5.20157	1546.53	5.20157	1551.53
5.21457	1608.82	5.21457	1540.91	5.21457	1616.03
5.22757	1586.23	5.22757	1603.01	5.22757	1592.59
5.24057	1612.21	5.24057	1644.75	5.24057	1548.04
5.25357	1551.65	5.25357	1513.86	5.25357	1516.47
5.26657	1564.86	5.26657	1534.9	5.26657	1497.37
5.27957	1551.42	5.27957	1560.67	5.27957	1495.58
5.29257	1606.97	5.29257	1563.22	5.29257	1538.21
5.30557	1567.66	5.30557	1519.78	5.30557	1545.37
5.31857	1540.33	5.31857	1513.86	5.31857	1520.38
5.33157	1565.57	5.33157	1524.27	5.33157	1500.22
5.34457	1510.44	5.34457	1560.39	5.34457	1496.74
5.35757	1488.73	5.35757	1553.7	5.35757	1501.39
5.37057	1506.33	5.37057	1570.11	5.37057	1482.78
5.38357	1523.68	5.38357	1554.78	5.38357	1518.45
5.39657	1547.67	5.39657	1598.38	5.39657	1509.31
5.40957	1531.77	5.40957	1508.14	5.40957	1504.23
5.42257	1524.41	5.42257	1488.03	5.42257	1468.78
5.43557	1450	5.43557	1575.31	5.43557	1465.8
5.44857	1447.46	5.44857	1544.07	5.44857	1471.67
5.46157	1554.42	5.46157	1500.86	5.46157	1497.11
5.47457	1551.22	5.47457	1530.71	5.47457	1442.86
5.48757	1495.79	5.48757	1543.67	5.48757	1470.19
5.50057	1490.59	5.50057	1551.21	5.50057	1512.98
5.51357	1486.58	5.51357	1514.47	5.51357	1530.71
5.52657	1532.47	5.52657	1459.26	5.52657	1485.12
5.53957	1540.9	5.53957	1487.86	5.53957	1488.74
5.55257	1524.17	5.55257	1488.5	5.55257	1490.34
5.56557	1553.67	5.56557	1478.04	5.56557	1465.69
5.57857	1509.64	5.57857	1494.32	5.57857	1488.04
5.59157	1454.02	5.59157	1496.13	5.59157	1475.79
5.60457	1475.55	5.60457	1488.11	5.60457	1425.63
5.61757	1511.94	5.61757	1494.67	5.61757	1392.13
5.63057	1502.48	5.63057	1510.81	5.63057	1402
5.64357	1522.59	5.64357	1515.97	5.64357	1437.41
5.65657	1473.83	5.65657	1464.61	5.65657	1438.9
5.66957	1401.34	5.66957	1405.61	5.66957	1442.3
5.68257	1430.97	5.68257	1369.86	5.68257	1452.22
5.69557	1443.73	5.69557	1395.58	5.69557	1439.31
5.70857	1455.25	5.70857	1423.43	5.70857	1442.75
5.72157	1449.01	5.72157	1451.05	5.72157	1410.84
5.73457	1429.66	5.73457	1485.79	5.73457	1372.77
5.74757	1409.11	5.74757	1456.02	5.74757	1374.79
5.76057	1383.68	5.76057	1436.76	5.76057	1382.59
5.77357	1410.24	5.77357	1399.85	5.77357	1414.2
5.78657	1417.26	5.78657	1427.84	5.78657	1437.97
5.79957	1414.74	5.79957	1415.68	5.79957	1428.16
5.81257	1433.25	5.81257	1416.69	5.81257	1364.47
5.82557	1455.01	5.82557	1410.12	5.82557	1379.51
5.83857	1383.94	5.83857	1433.09	5.83857	1363.53
5.85157	1371.62	5.85157	1424.7	5.85157	1392.12
5.86457	1381.36	5.86457	1420.84	5.86457	1371.86
5.87757	1340.64	5.87757	1436.93	5.87757	1361.65
5.89057	1339.76	5.89057	1406.82	5.89057	1360.9
5.90357	1387.44	5.90357	1412.29	5.90357	1368.05
5.91657	1437.84	5.91657	1428.79	5.91657	1372.72
5.92957	1397.79	5.92957	1360.63	5.92957	1370.86
5.94257	1344	5.94257	1317.72	5.94257	1323.43
5.95557	1311.59	5.95557	1316.33	5.95557	1301.21
5.96857	1295.21	5.96857	1348.95	5.96857	1293.44
5.98157	1345.12	5.98157	1344.21	5.98157	1322.95
5.99457	1341.56	5.99457	1361.41	5.99457	1347.77
6.00757	1286.18	6.00757	1338.37	6.00757	1340.46
6.02057	1288.64	6.02057	1338.2	6.02057	1321.99
6.03357	1296.97	6.03357	1281.48	6.03357	1301.03
6.04657	1331.63	6.04657	1333.59	6.04657	1303.34
6.05957	1279.09	6.05957	1321.79	6.05957	1284.13
6.07257	1261.98	6.07257	1281.3	6.07257	1344.61
6.08557	1272.71	6.08557	1285.76	6.08557	1345.41
6.09857	1272.49	6.09857	1283.5	6.09857	1291.84
6.11157	1320.3	6.11157	1307.89	6.11157	1269.9
6.12457	1297.64	6.12457	1350.72	6.12457	1261.21
6.13757	1316.97	6.13757	1367.18	6.13757	1245.82
6.15057	1331.73	6.15057	1262.9	6.15057	1250.24
6.16357	1263.81	6.16357	1285.47	6.16357	1243.25
6.17657	1284.25	6.17657	1348.55	6.17657	1241.66
6.18957	1281.59	6.18957	1274.7	6.18957	1331.82
6.20257	1311.6	6.20257	1239.47	6.20257	1268.05
6.21557	1275.61	6.21557	1200.03	6.21557	1296.52
6.22857	1272.08	6.22857	1295.33	6.22857	1256.62
6.24157	1284.19	6.24157	1281.58	6.24157	1279.11
6.25457	1241.27	6.25457	1214.98	6.25457	1277.68
6.26757	1307	6.26757	1335.08	6.26757	1212.61
6.28057	1305.56	6.28057	1335.7	6.28057	1254.69
6.29357	1254.98	6.29357	1289.08	6.29357	1278.31
6.30657	1254.15	6.30657	1238.12	6.30657	1239.71
6.31957	1272.96	6.31957	1252.97	6.31957	1203.08
6.33257	1312.52	6.33257	1253	6.33257	1216.83
6.34557	1169.23	6.34557	1274.52	6.34557	1186.68
6.35857	1239.57	6.35857	1275	6.35857	1201.49
6.37157	1249.67	6.37157	1264.46	6.37157	1273.86
6.38457	1238.62	6.38457	1290.55	6.38457	1222
6.39757	1285.85	6.39757	1238.52	6.39757	1199.3
6.41057	1211.02	6.41057	1236.86	6.41057	1234.21
6.42357	1252.76	6.42357	1170.87	6.42357	1205.77
6.43657	1196.13	6.43657	1171.36	6.43657	1134.86
6.44957	1262.79	6.44957	1306.79	6.44957	1213.37
6.46257	1217.68	6.46257	1229.58	6.46257	1260.33
6.47557	1210.12	6.47557	1134.52	6.47557	1190.3
6.48857	1228.25	6.48857	1239.43	6.48857	1213.02
6.50157	1194.92	6.50157	1218.35	6.50157	1192.23
6.51457	1199.19	6.51457	1201.81	6.51457	1171.87
6.52757	1242.12	6.52757	1193.29	6.52757	1187.46
6.54057	1226.78	6.54057	1230.14	6.54057	1220.85
6.55357	1205.62	6.55357	1223.25	6.55357	1204.88
6.56657	1217.38	6.56657	1170.63	6.56657	1170.86
6.57957	1207.41	6.57957	1197.37	6.57957	1153.61
6.59257	1181.89	6.59257	1255.16	6.59257	1177.84
6.60557	1227.45	6.60557	1232.14	6.60557	1158.5
6.61857	1170.42	6.61857	1181.98	6.61857	1137.92
6.63157	1156.6	6.63157	1180.64	6.63157	1142.36
6.64457	1200.24	6.64457	1207.24	6.64457	1189.99
6.65757	1143.71	6.65757	1203.9	6.65757	1163.57
6.67057	1171.56	6.67057	1205.84	6.67057	1138.05
6.68357	1209.72	6.68357	1218.8	6.68357	1121.04
6.69657	1183.63	6.69657	1165.48	6.69657	1101.8
6.70957	1165.8	6.70957	1154.6	6.70957	1136.61
6.72257	1125.35	6.72257	1187.61	6.72257	1135.36
6.73557	1144.06	6.73557	1137.41	6.73557	1139.25
6.74857	1162.34	6.74857	1122.75	6.74857	1135.61
6.76157	1171.59	6.76157	1132.64	6.76157	1127.7
6.77457	1162.34	6.77457	1162.62	6.77457	1141.61
6.78757	1156.92	6.78757	1179.28	6.78757	1130.14
6.80057	1129.62	6.80057	1159.19	6.80057	1149.91
6.81357	1137.21	6.81357	1174.94	6.81357	1099.71
6.82657	1155.05	6.82657	1202.38	6.82657	1077.55
6.83957	1150.39	6.83957	1167.53	6.83957	1059.95
6.85257	1119.4	6.85257	1120.5	6.85257	1087.28
6.86557	1116.69	6.86557	1162.79	6.86557	1114.77
6.87857	1161.7	6.87857	1201.86	6.87857	1075.02
6.89157	1128.07	6.89157	1192.58	6.89157	1050.25
6.90457	1131.62	6.90457	1217.98	6.90457	1069.09
6.91757	1133.02	6.91757	1141.13	6.91757	1099.24
6.93057	1110.1	6.93057	1129.47	6.93057	1110.34
6.94357	1124.22	6.94357	1130.28	6.94357	1116.35
6.95657	1126.44	6.95657	1095.07	6.95657	1106.09
6.96957	1108.45	6.96957	1110.47	6.96957	1078.97
6.98257	1106.77	6.98257	1124.13	6.98257	1093.1
6.99557	1113.29	6.99557	1160.01	6.99557	1105.95
7.00857	1117.27	7.00857	1125.39	7.00857	1093.47
7.02157	1165.65	7.02157	1104.27	7.02157	1084.3
7.03457	1128.69	7.03457	1147.97	7.03457	1074.81
7.04757	1077.45	7.04757	1134.1	7.04757	1061.08
7.06057	1128.84	7.06057	1126.72	7.06057	1047.92
7.07357	1101.93	7.07357	1120.44	7.07357	1056.16
7.08657	1072.3	7.08657	1084.54	7.08657	1042.63
7.09957	1072.17	7.09957	1089.39	7.09957	1072.9
7.11257	1086.2	7.11257	1081.11	7.11257	1118.87
7.12557	1115.56	7.12557	1074.68	7.12557	1070.05
7.13857	1106.65	7.13857	1105.84	7.13857	1041.33
7.15157	1108.62	7.15157	1144.47	7.15157	1030.16
7.16457	1108.24	7.16457	1112.53	7.16457	1071.64
7.17757	1079.23	7.17757	1091.81	7.17757	1095.11
7.19057	1070.67	7.19057	1119	7.19057	1059.66
7.20357	1057.34	7.20357	1135.17	7.20357	1063.06
7.21657	1045.96	7.21657	1162.44	7.21657	1059.31
7.22957	1076.37	7.22957	1092.29	7.22957	1063.03
7.24257	1099.8	7.24257	1075.57	7.24257	1068.24
7.25557	1095.49	7.25557	1105.72	7.25557	1065.7
7.26857	1056.71	7.26857	1149.09	7.26857	1059.33
7.28157	1114.72	7.28157	1123.8	7.28157	1033.11
7.29457	1068.24	7.29457	1068.08	7.29457	1042.55
7.30757	1017.95	7.30757	1146.24	7.30757	1036.42
7.32057	1025.4	7.32057	1152.04	7.32057	991.547
7.33357	1041.2	7.33357	1079.31	7.33357	1027.33
7.34657	1079.36	7.34657	1115.58	7.34657	1061.81
7.35957	1069.65	7.35957	1108.12	7.35957	1012.12
7.37257	1035.37	7.37257	1153.14	7.37257	1046.29
7.38557	1015.87	7.38557	1077.71	7.38557	1069.84
7.39857	1037.01	7.39857	1071.65	7.39857	995.981
7.41157	1053.04	7.41157	1070.82	7.41157	1053.42
7.42457	1047.11	7.42457	1075.46	7.42457	1080.85
7.43757	1090.21	7.43757	1073.52	7.43757	1071.04
7.45057	1045.15	7.45057	1051.17	7.45057	1022.44
7.46357	1021.86	7.46357	1072.02	7.46357	1050.75
7.47657	1079.98	7.47657	1041.71	7.47657	1050.15
7.48957	1093.88	7.48957	1133.78	7.48957	1060.57
7.50257	1015.62	7.50257	1146.72	7.50257	1075.9
7.51557	1010.64	7.51557	1118.8	7.51557	1089.75
7.52857	998.402	7.52857	1056.2	7.52857	1044.08
7.54157	1031.52	7.54157	1100.7	7.54157	1042.2
7.55457	1078.52	7.55457	1000.92	7.55457	1001.06
7.56757	1020.68	7.56757	1085.18	7.56757	984.864
7.58057	1058.58	7.58057	1086.95	7.58057	982.495
7.59357	1127.27	7.59357	1032.27	7.59357	997.171
7.60657	1060.74	7.60657	1079.74	7.60657	1041.18
7.61957	1043.97	7.61957	1000.47	7.61957	989.135
7.63257	1038.03	7.63257	1083.64	7.63257	1012.9
7.64557	1010.4	7.64557	1018.94	7.64557	1053.42
7.65857	1058.79	7.65857	1073.62	7.65857	1000.33
7.67157	1000.11	7.67157	1115.57	7.67157	988.375
7.68457	1056.32	7.68457	1093.1	7.68457	1012.86
7.69757	1003.18	7.69757	972.794	7.69757	989.402
7.71057	1027.15	7.71057	1037.15	7.71057	1020.77
7.72357	1039.19	7.72357	1095.72	7.72357	982.246
7.73657	1056.49	7.73657	1042.27	7.73657	1001.91
7.74957	1001.8	7.74957	1014.34	7.74957	966.838
7.76257	1002.28	7.76257	1006.62	7.76257	966.586
7.77557	1020.73	7.77557	1084.9	7.77557	1053.88
7.78857	971.279	7.78857	1026.62	7.78857	994.87
7.80157	982.201	7.80157	1024.8	7.80157	993.667
7.81457	1004.71	7.81457	1058.56	7.81457	1004.42
7.82757	1008	7.82757	1007.26	7.82757	974.666
7.84057	1057.38	7.84057	1018.76	7.84057	983.228
7.85357	1046.32	7.85357	1009.77	7.85357	1027.35
7.86657	992.157	7.86657	1005.37	7.86657	966.547
7.87957	1048.8	7.87957	1000.16	7.87957	960.686
7.89257	1023.54	7.89257	1008.57	7.89257	1011.63
7.90557	1027.96	7.90557	1032.26	7.90557	974.398
7.91857	1027.34	7.91857	1043.44	7.91857	961
7.93157	1024.47	7.93157	1047.3	7.93157	947.185
7.94457	994.455	7.94457	981.335	7.94457	936.94
7.95757	982.757	7.95757	991.401	7.95757	957.429
7.97057	1001.18	7.97057	973.967	7.97057	933.278
7.98357	965.788	7.98357	986.562	7.98357	1005.7
7.99657	998.097	7.99657	1015.1	7.99657	987.467
8.00957	999.301	8.00957	999.638	8.00957	950.301
8.02257	999.678	8.02257	995.584	8.02257	969.525
8.03557	1026.4	8.03557	973.228	8.03557	958.981
8.04857	1001.73	8.04857	978.276	8.04857	991.725
8.06157	978.317	8.06157	1014.74	8.06157	1007.32
8.07457	946.033	8.07457	1026.37	8.07457	991.833
8.08757	970.553	8.08757	1020.46	8.08757	954.525
8.10057	998.385	8.10057	1008.42	8.10057	913.737
8.11357	988.171	8.11357	1025.63	8.11357	956.571
8.12657	1009.7	8.12657	1021.06	8.12657	958.449
8.13957	1008.52	8.13957	1009.39	8.13957	955.436
8.15257	966.659	8.15257	1012.59	8.15257	970.192
8.16557	948.178	8.16557	1018.53	8.16557	920.59
8.17857	990.685	8.17857	1010.58	8.17857	918.158
8.19157	980.599	8.19157	1036.57	8.19157	925.36
8.20457	943.85	8.20457	983.165	8.20457	931.01
8.21757	970.304	8.21757	933.082	8.21757	980.599
8.23057	981.979	8.23057	994.23	8.23057	974.487
8.24357	962.589	8.24357	1018.94	8.24357	933.884
8.25657	970.024	8.25657	1014.99	8.25657	947.893
8.26957	950.901	8.26957	1003.05	8.26957	971.529
8.28257	951.473	8.28257	1007.48	8.28257	942.026
8.29557	971.738	8.29557	1029.61	8.29557	932.545
8.30857	954.243	8.30857	999.054	8.30857	955.959
8.32157	966.792	8.32157	946.63	8.32157	933.04
8.33457	972.824	8.33457	970.887	8.33457	924.855
8.34757	955	8.34757	1026.7	8.34757	945.65
8.36057	932.558	8.36057	1016.36	8.36057	936.959
8.37357	912.172	8.37357	995.795	8.37357	930.151
8.38657	933.505	8.38657	977.202	8.38657	944.345
8.39957	941.025	8.39957	963.717	8.39957	930.87
8.41257	938.206	8.41257	963.224	8.41257	909.819
8.42557	943.534	8.42557	1000.88	8.42557	938.657
8.43857	948.318	8.43857	992.195	8.43857	930.814
8.45157	969.259	8.45157	978.588	8.45157	922.147
8.46457	965.475	8.46457	973.935	8.46457	929.82
8.47757	959.597	8.47757	950.821	8.47757	938.478
8.49057	956.659	8.49057	907.221	8.49057	917.978
8.50357	957.985	8.50357	967.581	8.50357	894.822
8.51657	942.099	8.51657	980.087	8.51657	870.938
8.52957	909.954	8.52957	948.602	8.52957	910.689
8.54257	942.239	8.54257	948.971	8.54257	907.892
8.55557	961.341	8.55557	972.033	8.55557	902.418
8.56857	950	8.56857	913.687	8.56857	913.095
8.58157	931.547	8.58157	914.538	8.58157	932.874
8.59457	891.935	8.59457	965.693	8.59457	911.105
8.60757	919.748	8.60757	970.3	8.60757	936.264
8.62057	926.006	8.62057	994.758	8.62057	924.397
8.63357	938.27	8.63357	984.27	8.63357	869.012
8.64657	896.908	8.64657	947.121	8.64657	886.318
8.65957	879.616	8.65957	941.651	8.65957	920.685
8.67257	930.164	8.67257	980.356	8.67257	947.347
8.68557	916.152	8.68557	959.888	8.68557	918.28
8.69857	915.902	8.69857	950.818	8.69857	886.723
8.71157	898.164	8.71157	951.033	8.71157	875.271
8.72457	923.649	8.72457	958.596	8.72457	898.949
8.73757	922.583	8.73757	969.259	8.73757	927.055
8.75057	901.559	8.75057	947.308	8.75057	858.132
8.76357	918.364	8.76357	910.444	8.76357	878.987
8.77657	892.656	8.77657	935.696	8.77657	893.348
8.78957	928.703	8.78957	957.14	8.78957	902.212
8.80257	946.406	8.80257	967.736	8.80257	893.227
8.81557	916.67	8.81557	915.505	8.81557	868.629
8.82857	934.16	8.82857	935.692	8.82857	868.645
8.84157	945.76	8.84157	891.792	8.84157	906.885
8.85457	929.874	8.85457	941.26	8.85457	879.055
8.86757	925.24	8.86757	956.603	8.86757	864.098
8.88057	875.612	8.88057	896.906	8.88057	851.193
8.89357	869.958	8.89357	919.326	8.89357	922.598
8.90657	954.578	8.90657	984.646	8.90657	938.415
8.91957	895.013	8.91957	886.147	8.91957	871.023
8.93257	896.177	8.93257	897.284	8.93257	799.367
8.94557	946.671	8.94557	978.47	8.94557	904.315
8.95857	914.541	8.95857	948.508	8.95857	879.426
8.97157	866.289	8.97157	924.631	8.97157	922.816
8.98457	918.971	8.98457	926.891	8.98457	903.761
8.99757	874.261	8.99757	966.108	8.99757	901.092
9.01057	826.691	9.01057	934.962	9.01057	865.131
9.02357	882.842	9.02357	996.513	9.02357	909.7
9.03657	865.746	9.03657	950.175	9.03657	877.885
9.04957	922.506	9.04957	961.541	9.04957	884.142
9.06257	890.022	9.06257	892.469	9.06257	901.276
9.07557	936.976	9.07557	871.585	9.07557	895.845
9.08857	912.931	9.08857	896.532	9.08857	857.855
9.10157	879.268	9.10157	903.498	9.10157	861.745
9.11457	894.02	9.11457	900.542	9.11457	852.625
9.12757	950.842	9.12757	937.604	9.12757	918.516
9.14057	835.828	9.14057	905.988	9.14057	905.504
9.15357	868.096	9.15357	921.539	9.15357	881.8
9.16657	901.271	9.16657	954.87	9.16657	901.096
9.17957	880.737	9.17957	896.62	9.17957	900.295
9.19257	862.12	9.19257	895.685	9.19257	875.654
9.20557	894.779	9.20557	891.844	9.20557	844.557
9.21857	863.956	9.21857	910.414	9.21857	856.844
9.23157	832.843	9.23157	926.854	9.23157	813.159
9.24457	908.125	9.24457	894.795	9.24457	835.736
9.25757	926.201	9.25757	908.173	9.25757	806.208
9.27057	847.215	9.27057	882.453	9.27057	801.2
9.28357	865.869	9.28357	924.696	9.28357	847.398
9.29657	870.39	9.29657	929.487	9.29657	887.672
9.30957	856.696	9.30957	910.401	9.30957	854.773
9.32257	863.587	9.32257	907.823	9.32257	831.648
9.33557	880.526	9.33557	924.309	9.33557	842.917
9.34857	845.529	9.34857	891.215	9.34857	854.488
9.36157	852.013	9.36157	943.307	9.36157	850.916
9.37457	882.651	9.37457	947.025	9.37457	826.019
9.38757	901.843	9.38757	922.157	9.38757	833.373
9.40057	906.354	9.40057	905.367	9.40057	865.619
9.41357	855.093	9.41357	903.454	9.41357	850.637
9.42657	829.132	9.42657	925.419	9.42657	825.604
9.43957	842.097	9.43957	903.709	9.43957	818.151
9.45257	849.607	9.45257	888.459	9.45257	844.296
9.46557	821.957	9.46557	874.697	9.46557	887.656
9.47857	829.403	9.47857	916.392	9.47857	882.704
9.49157	855.498	9.49157	904.972	9.49157	844.505
9.50457	846.828	9.50457	876.369	9.50457	831.968
9.51757	871.645	9.51757	870.861	9.51757	819.962
9.53057	873.195	9.53057	872.394	9.53057	798.7
9.54357	861.205	9.54357	892.817	9.54357	809.262
9.55657	876.854	9.55657	911.435	9.55657	818.674
9.56957	865.413	9.56957	888.481	9.56957	818.173
9.58257	866.757	9.58257	907.691	9.58257	844.816
9.59557	885.99	9.59557	907.739	9.59557	838.144
9.60857	873.862	9.60857	872.7	9.60857	831.45
9.62157	847.06	9.62157	891.686	9.62157	841.105
9.63457	850.368	9.63457	884.035	9.63457	827.935
9.64757	858.93	9.64757	883.021	9.64757	825.796
9.66057	853.717	9.66057	892.148	9.66057	831.852
9.67357	856.307	9.67357	890.072	9.67357	816.413
9.68657	832.737	9.68657	900.432	9.68657	792.555
9.69957	842.772	9.69957	889.475	9.69957	817.615
9.71257	853.534	9.71257	872.062	9.71257	831.408
9.72557	807.787	9.72557	891.865	9.72557	837.973
9.73857	830.637	9.73857	921.08	9.73857	840.011
9.75157	866.432	9.75157	881.244	9.75157	813.487
9.76457	859.684	9.76457	858.842	9.76457	809.369
9.77757	825.698	9.77757	844.074	9.77757	849.944
9.79057	818.349	9.79057	808.514	9.79057	825.975
9.80357	825.773	9.80357	814.531	9.80357	805.931
9.81657	829.138	9.81657	847.876	9.81657	857.316
9.82957	817.927	9.82957	882.898	9.82957	818.652
9.84257	832.675	9.84257	886.874	9.84257	819.246
9.85557	828.382	9.85557	845.496	9.85557	794.464
9.86857	844.18	9.86857	908.906	9.86857	837.789
9.88157	850.046	9.88157	883.138	9.88157	873.951
9.89457	844.462	9.89457	860.193	9.89457	827.54
9.90757	834.443	9.90757	853.002	9.90757	788.076
9.92057	821.72	9.92057	889.509	9.92057	832.005
9.93357	845.267	9.93357	879.239	9.93357	821.211
9.94657	819.017	9.94657	868.524	9.94657	807.148
9.95957	853.584	9.95957	832.635	9.95957	806.169
9.97257	843.532	9.97257	838.855	9.97257	797.807
9.98557	838.599	9.98557	829.197	9.98557	837.392
9.99857	845.366	9.99857	833.254	9.99857	847.434
10.0116	856.264	10.0116	813.36	10.0116	787.477
10.0246	820.66	10.0246	812.11	10.0246	814.62
10.0376	825.243	10.0376	811.126	10.0376	799.158
10.0506	856.048	10.0506	879.249	10.0506	779.45
10.0636	840.934	10.0636	868.69	10.0636	783.402
10.0766	819.909	10.0766	839.382	10.0766	797.603
10.0896	843.592	10.0896	892.37	10.0896	832.352
10.1026	821.582	10.1026	830.063	10.1026	809.134
10.1156	794.244	10.1156	892.788	10.1156	781.318
10.1286	866.188	10.1286	868.741	10.1286	807.829
10.1416	848.403	10.1416	827.21	10.1416	779.308
10.1546	851.797	10.1546	839.514	10.1546	820.043
10.1676	834.479	10.1676	819.574	10.1676	858.175
10.1806	811.204	10.1806	813.56	10.1806	826.283
10.1936	813.729	10.1936	824.574	10.1936	755.524
10.2066	784.093	10.2066	836.011	10.2066	723.144
10.2196	787.085	10.2196	774.487	10.2196	789.408
10.2326	790.865	10.2326	797.292	10.2326	762
10.2456	779.045	10.2456	822.948	10.2456	762.087
10.2586	812.707	10.2586	783.344	10.2586	827.432
10.2716	804.167	10.2716	864.462	10.2716	814.259
10.2846	791.37	10.2846	803.821	10.2846	791.654
10.2976	803.501	10.2976	851.043	10.2976	718.878
10.3106	801.145	10.3106	850.145	10.3106	780.716
10.3236	784.048	10.3236	773.716	10.3236	787.767
10.3366	807.228	10.3366	828.639	10.3366	775.886
10.3496	813.61	10.3496	857.892	10.3496	765.781
10.3626	762.015	10.3626	854.528	10.3626	749.496
10.3756	769.629	10.3756	881.063	10.3756	804.832
10.3886	818.285	10.3886	869.725	10.3886	773.529
10.4016	750.774	10.4016	814.183	10.4016	770.764
10.4146	781.127	10.4146	817.468	10.4146	791.063
10.4276	818.909	10.4276	850.046	10.4276	787.963
10.4406	777.966	10.4406	818.344	10.4406	800.64
10.4536	799.489	10.4536	846.545	10.4536	768.455
10.4666	806.665	10.4666	862.159	10.4666	770.326
10.4796	835.795	10.4796	815.46	10.4796	832.058
10.4926	796.484	10.4926	854.58	10.4926	775.1
10.5056	788.409	10.5056	824.251	10.5056	795.932
10.5186	743.009	10.5186	810.828	10.5186	730.463
10.5316	776.415	10.5316	863.245	10.5316	751.717
10.5446	778.177	10.5446	820.791	10.5446	793.924
10.5576	775.763	10.5576	823.843	10.5576	773.236
10.5706	805.377	10.5706	827.74	10.5706	797.143
10.5836	784.523	10.5836	806.187	10.5836	769.347
10.5966	751.264	10.5966	818.069	10.5966	757.467
10.6096	780.621	10.6096	831.511	10.6096	796.345
10.6226	765.03	10.6226	826.151	10.6226	755.342
10.6356	788.182	10.6356	809.631	10.6356	754.813
10.6486	762.764	10.6486	776.945	10.6486	759.838
10.6616	755.257	10.6616	781.411	10.6616	758.684
10.6746	787.629	10.6746	809.89	10.6746	763.043
10.6876	778.426	10.6876	814.024	10.6876	766.328
10.7006	775.502	10.7006	805.114	10.7006	775.502
10.7136	755.524	10.7136	808.441	10.7136	768.406
10.7266	745.171	10.7266	812.634	10.7266	743.609
10.7396	774.468	10.7396	836.722	10.7396	737.994
10.7526	788.543	10.7526	816.597	10.7526	734.857
10.7656	785.187	10.7656	793.187	10.7656	784.793
10.7786	792.323	10.7786	825.886	10.7786	768.873
10.7916	796.246	10.7916	820.94	10.7916	722.309
10.8046	783.507	10.8046	794.104	10.8046	718.023
10.8176	760.317	10.8176	779.964	10.8176	766.178
10.8306	761.761	10.8306	764.123	10.8306	766.047
10.8436	767.096	10.8436	795.687	10.8436	748.898
10.8566	769.955	10.8566	800.182	10.8566	758
10.8696	789.651	10.8696	791.751	10.8696	753.275
10.8826	774.699	10.8826	783.85	10.8826	728.91
10.8956	755.062	10.8956	748.855	10.8956	741.322
10.9086	753.571	10.9086	775.117	10.9086	758.132
10.9216	745.515	10.9216	803.866	10.9216	710.511
10.9346	724.081	10.9346	807.165	10.9346	706.854
10.9476	733.585	10.9476	794.742	10.9476	737.345
10.9606	766.444	10.9606	770.934	10.9606	736.1
10.9736	754.315	10.9736	793.359	10.9736	718.271
10.9866	756.022	10.9866	770.577	10.9866	720.502
10.9996	768.574	10.9996	752.826	10.9996	743.819
11.0126	770.079	11.0126	798.15	11.0126	736.972
11.0256	766.098	11.0256	817.09	11.0256	747.851
11.0386	760.357	11.0386	827.98	11.0386	728.643
11.0516	747.307	11.0516	810.921	11.0516	726.634
11.0646	711.109	11.0646	789.534	11.0646	741.148
11.0776	700.07	11.0776	790.517	11.0776	736.517
11.0906	712.105	11.0906	783.382	11.0906	701.942
11.1036	757.204	11.1036	816.457	11.1036	714.211
11.1166	765.492	11.1166	796.241	11.1166	753.962
11.1296	722.468	11.1296	783.205	11.1296	729.997
11.1426	712.167	11.1426	788.083	11.1426	693.833
11.1556	725.135	11.1556	775.908	11.1556	705.405
11.1686	737.516	11.1686	790.859	11.1686	739.282
11.1816	723.385	11.1816	794.262	11.1816	729.033
11.1946	718.328	11.1946	792.187	11.1946	747.892
11.2076	758.511	11.2076	789.549	11.2076	745.267
11.2206	721.4	11.2206	711.971	11.2206	743.943
11.2336	737.742	11.2336	749.134	11.2336	730.336
11.2466	743.085	11.2466	732.695	11.2466	720.288
11.2596	745.269	11.2596	785.996	11.2596	754.133
11.2726	732.047	11.2726	763.742	11.2726	724.217
11.2856	776.925	11.2856	813.886	11.2856	727.075
11.2986	764.258	11.2986	825.425	11.2986	739.545
11.3116	734.678	11.3116	753.378	11.3116	751.243
11.3246	702.265	11.3246	761.778	11.3246	723.244
11.3376	753.965	11.3376	728.804	11.3376	723.797
11.3506	735.475	11.3506	725.055	11.3506	702.737
11.3636	766.744	11.3636	809.932	11.3636	720.008
11.3766	750.209	11.3766	775.138	11.3766	680.904
11.3896	760.668	11.3896	780.229	11.3896	725.41
11.4026	731.143	11.4026	803.325	11.4026	729.325
11.4156	681.191	11.4156	762.949	11.4156	693.173
11.4286	693.656	11.4286	773.294	11.4286	733.965
11.4416	720.3	11.4416	726.75	11.4416	648.457
11.4546	746.906	11.4546	782.859	11.4546	713.508
11.4676	776.403	11.4676	743.324	11.4676	696
11.4806	717.111	11.4806	710.639	11.4806	696.411
11.4936	762.708	11.4936	768.22	11.4936	702.707
11.5066	682.185	11.5066	752.65	11.5066	696.612
11.5196	759.351	11.5196	743.393	11.5196	687.058
11.5326	703.43	11.5326	722.753	11.5326	689.779
11.5456	674.463	11.5456	710.39	11.5456	729.501
11.5586	724.957	11.5586	752.964	11.5586	675.046
11.5716	686.42	11.5716	728.269	11.5716	695.774
11.5846	722.235	11.5846	716.248	11.5846	708.731
11.5976	719.122	11.5976	776.102	11.5976	746.806
11.6106	712.284	11.6106	730.027	11.6106	753.757
11.6236	736.688	11.6236	773.578	11.6236	703.674
11.6366	710.751	11.6366	747.811	11.6366	647.441
11.6496	717.367	11.6496	733.914	11.6496	648.649
11.6626	778.705	11.6626	778.069	11.6626	671.994
11.6756	723.04	11.6756	749.245	11.6756	671.27
11.6886	694.502	11.6886	742.4	11.6886	699.798
11.7016	691.11	11.7016	695.719	11.7016	652.269
11.7146	719.163	11.7146	762.167	11.7146	676.803
11.7276	669.05	11.7276	751.116	11.7276	650.544
11.7406	718.636	11.7406	781.55	11.7406	676.969
11.7536	674.43	11.7536	708.77	11.7536	732.169
11.7666	692.733	11.7666	716.01	11.7666	704.863
11.7796	676.408	11.7796	699.238	11.7796	675.577
11.7926	722.054	11.7926	741.772	11.7926	747.312
11.8056	707.06	11.8056	747.947	11.8056	658.618
11.8186	727.423	11.8186	739.794	11.8186	642.808
11.8316	704.741	11.8316	760.933	11.8316	671.096
11.8446	703.247	11.8446	766.219	11.8446	674.877
11.8576	695.749	11.8576	723.598	11.8576	684.022
11.8706	702.893	11.8706	715.566	11.8706	652.754
11.8836	714.262	11.8836	708.738	11.8836	654.769
11.8966	711.812	11.8966	753.435	11.8966	671.6
11.9096	701.225	11.9096	765.612	11.9096	661.375
11.9226	698	11.9226	715.671	11.9226	661.771
11.9356	697.289	11.9356	724.034	11.9356	697.436
11.9486	713.836	11.9486	799.537	11.9486	636.642
11.9616	705.786	11.9616	737.096	11.9616	636.812
11.9746	695.592	11.9746	721.539	11.9746	691.217
11.9876	722.212	11.9876	731.657	11.9876	693.207
12.0006	726.073	12.0006	723.058	12.0006	686.324
12.0136	694.925	12.0136	737.253	12.0136	680.481
12.0266	707.962	12.0266	718.112	12.0266	640.409
12.0396	731.216	12.0396	719.697	12.0396	662.978
12.0526	716.092	12.0526	706.36	12.0526	688.622
12.0656	685.022	12.0656	729.956	12.0656	683.49
12.0786	695.284	12.0786	748.58	12.0786	668.557
12.0916	712.962	12.0916	739.077	12.0916	676.401
12.1046	730.725	12.1046	723.352	12.1046	694.571
12.1176	738.565	12.1176	692.1	12.1176	683.398
12.1306	719.685	12.1306	689.064	12.1306	679.439
12.1436	719.158	12.1436	723.764	12.1436	687.658
12.1566	733.885	12.1566	708.265	12.1566	656.436
12.1696	751.32	12.1696	723.223	12.1696	630.066
12.1826	744.176	12.1826	730.104	12.1826	654.007
12.1956	688.528	12.1956	712.798	12.1956	661.15
12.2086	645.963	12.2086	708.406	12.2086	654.037
12.2216	652.821	12.2216	690.041	12.2216	670.849
12.2346	676.147	12.2346	683.134	12.2346	656.874
12.2476	694.099	12.2476	703.137	12.2476	648.458
12.2606	691.343	12.2606	695.248	12.2606	690.314
12.2736	683.988	12.2736	678.578	12.2736	695.049
12.2866	674.477	12.2866	734.498	12.2866	661.686
12.2996	666.273	12.2996	742.118	12.2996	671.246
12.3126	672.95	12.3126	701.916	12.3126	679.511
12.3256	646.278	12.3256	695.827	12.3256	648.035
12.3386	644.595	12.3386	690.135	12.3386	649.076
12.3516	678.939	12.3516	690.635	12.3516	643.275
12.3646	683.08	12.3646	707.768	12.3646	625.215
12.3776	687.107	12.3776	706.382	12.3776	661.321
12.3906	687.348	12.3906	710.011	12.3906	675.88
12.4036	676.918	12.4036	726.834	12.4036	646.438
12.4166	683.983	12.4166	726.147	12.4166	658.967
12.4296	656.647	12.4296	708.647	12.4296	667.365
12.4426	661.844	12.4426	687.889	12.4426	677.293
12.4556	689.25	12.4556	680.121	12.4556	641.161
12.4686	662.822	12.4686	696.345	12.4686	621.965
12.4816	664.555	12.4816	690.652	12.4816	656.724
12.4946	691.02	12.4946	696.715	12.4946	665.478
12.5076	682.321	12.5076	694.076	12.5076	630.374
12.5206	686.549	12.5206	698.272	12.5206	632.411
12.5336	656.08	12.5336	702.581	12.5336	638.199
12.5466	672.166	12.5466	651.518	12.5466	666.53
12.5596	675.359	12.5596	690.057	12.5596	662.235
12.5726	650.531	12.5726	701.802	12.5726	665.703
12.5856	676.875	12.5856	711.66	12.5856	665.096
12.5986	679.499	12.5986	713.294	12.5986	635.367
12.6116	642.232	12.6116	676.209	12.6116	645.537
12.6246	672	12.6246	712.412	12.6246	595.276
12.6376	670.946	12.6376	717.205	12.6376	638.985
12.6506	669.148	12.6506	684.201	12.6506	652.006
12.6636	682.664	12.6636	664.813	12.6636	652.919
12.6766	671.021	12.6766	712.75	12.6766	676.104
12.6896	672.243	12.6896	682.272	12.6896	628.349
12.7026	639.102	12.7026	678.582	12.7026	652.472
12.7156	618.884	12.7156	645.991	12.7156	622.312
12.7286	622.989	12.7286	685.274	12.7286	588.978
12.7416	666.155	12.7416	693.017	12.7416	668.092
12.7546	676.223	12.7546	668.711	12.7546	620.878
12.7676	668	12.7676	709.375	12.7676	609.611
12.7806	671.19	12.7806	723.807	12.7806	617.997
12.7936	712.438	12.7936	694.979	12.7936	634.092
12.8066	654.352	12.8066	727.627	12.8066	665.317
12.8196	682.771	12.8196	718.862	12.8196	590.881
12.8326	702.063	12.8326	688.652	12.8326	613.973
12.8456	667.461	12.8456	675.511	12.8456	612.832
12.8586	636.298	12.8586	647.139	12.8586	603.132
12.8716	678.871	12.8716	666.94	12.8716	621.943
12.8846	681.961	12.8846	671.935	12.8846	626.935
12.8976	707.406	12.8976	684.703	12.8976	677.812
12.9106	746.69	12.9106	653.081	12.9106	611.293
12.9236	693.433	12.9236	696.994	12.9236	629.104
12.9366	687.21	12.9366	668.683	12.9366	625.263
12.9496	642.001	12.9496	691.374	12.9496	643.749
12.9626	639.928	12.9626	680.942	12.9626	616.246
12.9756	680.376	12.9756	666.236	12.9756	630.517
12.9886	643.153	12.9886	687.693	12.9886	620.2
13.0016	635.409	13.0016	680.124	13.0016	645.933
13.0146	642.103	13.0146	699.421	13.0146	604.607
13.0276	695.676	13.0276	657.225	13.0276	624.46
13.0406	689.112	13.0406	682.249	13.0406	604.564
13.0536	621.785	13.0536	695.581	13.0536	599.284
13.0666	647.471	13.0666	659.68	13.0666	643.105
13.0796	632.206	13.0796	656.353	13.0796	594.837
13.0926	638.768	13.0926	653.687	13.0926	617.133
13.1056	622.995	13.1056	645.634	13.1056	605.177
13.1186	597.171	13.1186	654.51	13.1186	599.383
13.1316	612.763	13.1316	679.36	13.1316	595.806
13.1446	614.845	13.1446	694.464	13.1446	628.911
13.1576	634.247	13.1576	659.622	13.1576	613.081
13.1706	653.069	13.1706	635.931	13.1706	587.549
13.1836	642.581	13.1836	668.426	13.1836	600.213
13.1966	640.247	13.1966	662.774	13.1966	606.749
13.2096	634.349	13.2096	695.429	13.2096	604.044
13.2226	599.19	13.2226	673.274	13.2226	607.375
13.2356	612.891	13.2356	651.37	13.2356	626.26
13.2486	625.837	13.2486	649.419	13.2486	590.445
13.2616	633.294	13.2616	670.281	13.2616	613.561
13.2746	640.826	13.2746	672.106	13.2746	621.348
13.2876	636.885	13.2876	695.5	13.2876	610.205
13.3006	632.661	13.3006	676.53	13.3006	568.835
13.3136	624.084	13.3136	660.34	13.3136	556.596
13.3266	652.486	13.3266	644.407	13.3266	569.746
13.3396	636.73	13.3396	650.715	13.3396	590.355
13.3526	652.014	13.3526	657.11	13.3526	589.552
13.3656	621.163	13.3656	660.96	13.3656	598.259
13.3786	610.131	13.3786	668.27	13.3786	583.819
13.3916	632.002	13.3916	638.594	13.3916	596.005
13.4046	615.573	13.4046	604.016	13.4046	596.294
13.4176	593.617	13.4176	628.656	13.4176	590.963
13.4306	635.768	13.4306	646.726	13.4306	578.319
13.4436	651.385	13.4436	631.912	13.4436	593.021
13.4566	637.101	13.4566	647.121	13.4566	617.202
13.4696	650.433	13.4696	655.188	13.4696	620.622
13.4826	623.323	13.4826	648.123	13.4826	598.651
13.4956	589.479	13.4956	646.876	13.4956	569.148
13.5086	615.051	13.5086	641.446	13.5086	551.805
13.5216	625.975	13.5216	639.501	13.5216	571.05
13.5346	613.473	13.5346	615.452	13.5346	587.708
13.5476	619.329	13.5476	599.14	13.5476	575.519
13.5606	605.626	13.5606	602.404	13.5606	564.635
13.5736	589.612	13.5736	598.228	13.5736	562.685
13.5866	607.185	13.5866	608.769	13.5866	581.22
13.5996	615.38	13.5996	621.414	13.5996	584.704
13.6126	617.786	13.6126	623.117	13.6126	567.646
13.6256	641.273	13.6256	620.529	13.6256	563.695
13.6386	633.832	13.6386	635.524	13.6386	579.881
13.6516	597.368	13.6516	619.867	13.6516	582.393
13.6646	603.629	13.6646	594.329	13.6646	581.959
13.6776	655.437	13.6776	635.873	13.6776	599.891
13.6906	675.661	13.6906	642.909	13.6906	612.099
13.7036	621.281	13.7036	644.687	13.7036	608.651
13.7166	595.674	13.7166	657.536	13.7166	626.734
13.7296	610.789	13.7296	644.789	13.7296	610.106
13.7426	599.651	13.7426	613.718	13.7426	601.722
13.7556	616.413	13.7556	594.925	13.7556	586.726
13.7686	617.631	13.7686	633.744	13.7686	598.074
13.7816	594.771	13.7816	650.39	13.7816	548.561
13.7946	607.394	13.7946	616.66	13.7946	570.973
13.8076	598.891	13.8076	612.696	13.8076	582.717
13.8206	620.183	13.8206	619.727	13.8206	576.274
13.8336	601.066	13.8336	620.168	13.8336	565.73
13.8466	597.491	13.8466	592.909	13.8466	577.736
13.8596	650.555	13.8596	585.275	13.8596	574.486
13.8726	628.018	13.8726	639.728	13.8726	573.67
13.8856	643.601	13.8856	645.754	13.8856	557.747
13.8986	599.838	13.8986	610.998	13.8986	539.231
13.9116	644.929	13.9116	580.071	13.9116	576.187
13.9246	588.631	13.9246	643.907	13.9246	568.747
13.9376	634.834	13.9376	627.332	13.9376	559.802
13.9506	647.163	13.9506	608.919	13.9506	598.827
13.9636	661.931	13.9636	599.818	13.9636	593.748
13.9766	630.163	13.9766	603.386	13.9766	563.091
13.9896	600.73	13.9896	608.478	13.9896	520.035
14.0026	619.675	14.0026	655.522	14.0026	553.726
14.0156	631.799	14.0156	630.152	14.0156	538.133
14.0286	591.013	14.0286	613.304	14.0286	537.126
14.0416	566.032	14.0416	632.136	14.0416	574.088
14.0546	615.648	14.0546	579.491	14.0546	552.857
14.0676	591.738	14.0676	638.466	14.0676	585.372
14.0806	579.707	14.0806	602.895	14.0806	537.969
14.0936	601.193	14.0936	638.807	14.0936	573.907
14.1066	602.749	14.1066	633.825	14.1066	557.837
14.1196	581.311	14.1196	596.845	14.1196	554.6
14.1326	587.102	14.1326	614.793	14.1326	547.105
14.1456	562.32	14.1456	609.369	14.1456	577.532
14.1586	575.5	14.1586	623.28	14.1586	558.956
14.1716	608.9	14.1716	575.325	14.1716	556.11
14.1846	588.108	14.1846	642.65	14.1846	578.882
14.1976	609.668	14.1976	612.467	14.1976	582.94
14.2106	608.05	14.2106	612	14.2106	584.95
14.2236	613.791	14.2236	609.105	14.2236	533.85
14.2366	581.524	14.2366	599.448	14.2366	516.717
14.2496	574.329	14.2496	606.562	14.2496	553.81
14.2626	559.97	14.2626	572.393	14.2626	518.587
14.2756	568.254	14.2756	595.911	14.2756	529.881
14.2886	609.281	14.2886	610.817	14.2886	534.662
14.3016	559.572	14.3016	596.606	14.3016	605.633
14.3146	557.583	14.3146	587.835	14.3146	534.185
14.3276	579.257	14.3276	618	14.3276	535.628
14.3406	569.739	14.3406	620.248	14.3406	554.516
14.3536	605.232	14.3536	574.975	14.3536	541.414
14.3666	576.762	14.3666	579.127	14.3666	534.72
14.3796	598.073	14.3796	609.765	14.3796	568.687
14.3926	616.378	14.3926	587.409	14.3926	518.146
14.4056	586.779	14.4056	597.697	14.4056	566.484
14.4186	551.431	14.4186	598.551	14.4186	552.88
14.4316	574.028	14.4316	589.937	14.4316	561.514
14.4446	557.108	14.4446	581.629	14.4446	548.275
14.4576	545.495	14.4576	539.889	14.4576	577.819
14.4706	595.253	14.4706	535.989	14.4706	584.67
14.4836	590.067	14.4836	560.999	14.4836	567.134
14.4966	557.515	14.4966	581.621	14.4966	543.839
14.5096	590.074	14.5096	594.962	14.5096	543.228
14.5226	615.053	14.5226	577.368	14.5226	540.579
14.5356	603.007	14.5356	593.262	14.5356	544.089
14.5486	566.168	14.5486	577.621	14.5486	534.528
14.5616	541.979	14.5616	610.426	14.5616	505.958
14.5746	539.789	14.5746	593.141	14.5746	528.07
14.5876	565.054	14.5876	578	14.5876	533.753
14.6006	578.032	14.6006	619.318	14.6006	511.712
14.6136	576.998	14.6136	616.308	14.6136	541.71
14.6266	583.89	14.6266	589.22	14.6266	530.098
14.6396	601.599	14.6396	603.017	14.6396	480.974
14.6526	592.421	14.6526	582.48	14.6526	515.287
14.6656	554.752	14.6656	553.956	14.6656	533.073
14.6786	546.031	14.6786	587.539	14.6786	545.77
14.6916	563.766	14.6916	596.195	14.6916	556.784
14.7046	572.598	14.7046	602.145	14.7046	518.329
14.7176	555.359	14.7176	597.123	14.7176	524.166
14.7306	567.859	14.7306	598.14	14.7306	537.328
14.7436	571.227	14.7436	579.159	14.7436	532.705
14.7566	563.908	14.7566	550.742	14.7566	547.398
14.7696	573.032	14.7696	566.386	14.7696	540.453
14.7826	595.768	14.7826	567.309	14.7826	543.23
14.7956	585.632	14.7956	549.3	14.7956	564.342
14.8086	553.666	14.8086	574.522	14.8086	560.147
14.8216	560.768	14.8216	568.954	14.8216	548.965
14.8346	574.005	14.8346	560.942	14.8346	532.038
14.8476	580.799	14.8476	579.601	14.8476	514.556
14.8606	578.028	14.8606	563.028	14.8606	519.183
14.8736	554.214	14.8736	569.228	14.8736	545.29
14.8866	553.935	14.8866	597.427	14.8866	572.427
14.8996	581.474	14.8996	595.568	14.8996	556.645
14.9126	585.263	14.9126	553.256	14.9126	529.757
14.9256	586.171	14.9256	552.206	14.9256	531.571
14.9386	580.903	14.9386	582.451	14.9386	529.742
14.9516	566.566	14.9516	587.574	14.9516	514.489
14.9646	590.414	14.9646	621.218	14.9646	523.765
14.9776	562.481	14.9776	594.714	14.9776	541.287
14.9906	562.705	14.9906	590.658	14.9906	525.299
15.0036	593.697	15.0036	595.37	15.0036	559.454
15.0166	593.523	15.0166	569.013	15.0166	551.079
15.0296	580.6	15.0296	539.545	15.0296	536.555
15.0426	572.9	15.0426	558.701	15.0426	508.72
15.0556	576.202	15.0556	532.301	15.0556	505.749
15.0686	571.307	15.0686	544.762	15.0686	504.367
15.0816	526.646	15.0816	554.518	15.0816	536.069
15.0946	565.589	15.0946	560.711	15.0946	537.904
15.1076	546.84	15.1076	578.708	15.1076	539.741
15.1206	575.255	15.1206	552.915	15.1206	515.55
15.1336	591.425	15.1336	555.28	15.1336	500.894
15.1466	590.024	15.1466	587.17	15.1466	515.903
15.1596	623.695	15.1596	595.49	15.1596	536.73
15.1726	562.518	15.1726	580.666	15.1726	521.741
15.1856	571.157	15.1856	551.765	15.1856	533.305
15.1986	603.233	15.1986	518.673	15.1986	508.953
15.2116	582.442	15.2116	585.642	15.2116	537.211
15.2246	541.069	15.2246	596.566	15.2246	532.169
15.2376	592.427	15.2376	573.867	15.2376	510.147
15.2506	590.906	15.2506	587.087	15.2506	513.731
15.2636	588.662	15.2636	592.514	15.2636	508.514
15.2766	563.164	15.2766	583.703	15.2766	507.288
15.2896	587.728	15.2896	532.573	15.2896	491.938
15.3026	580.095	15.3026	576.132	15.3026	515.415
15.3156	607.446	15.3156	583	15.3156	518.341
15.3286	587.042	15.3286	578.984	15.3286	488.18
15.3416	607.1	15.3416	554.582	15.3416	536.088
15.3546	590.574	15.3546	588.963	15.3546	510.296
15.3676	582.228	15.3676	567.415	15.3676	555.07
15.3806	623.508	15.3806	530.524	15.3806	535.918
15.3936	614.252	15.3936	516.955	15.3936	532.91
15.4066	566.435	15.4066	554.627	15.4066	507.43
15.4196	573.679	15.4196	549.366	15.4196	528.06
15.4326	586.169	15.4326	557.566	15.4326	511.719
15.4456	587.798	15.4456	592.644	15.4456	526.899
15.4586	522.135	15.4586	582.135	15.4586	495.011
15.4716	528.326	15.4716	587.661	15.4716	538.774
15.4846	553.982	15.4846	561	15.4846	520.913
15.4976	547.051	15.4976	561	15.4976	488.241
15.5106	520.465	15.5106	555.103	15.5106	512.569
15.5236	551.131	15.5236	558.891	15.5236	505.217
15.5366	530.815	15.5366	579.222	15.5366	538.703
15.5496	514.752	15.5496	525.678	15.5496	493.303
15.5626	527.203	15.5626	517.341	15.5626	501.374
15.5756	536.398	15.5756	535.663	15.5756	502
15.5886	521.305	15.5886	545.309	15.5886	521.388
15.6016	557.446	15.6016	516.774	15.6016	478.247
15.6146	543.835	15.6146	556.46	15.6146	543.562
15.6276	547.361	15.6276	545.811	15.6276	486.67
15.6406	532.096	15.6406	566.089	15.6406	487.836
15.6536	547.473	15.6536	555.896	15.6536	490.747
15.6666	545.681	15.6666	584.23	15.6666	488.409
15.6796	523.655	15.6796	568.509	15.6796	507.637
15.6926	549.535	15.6926	560.781	15.6926	513.532
15.7056	520.808	15.7056	537.484	15.7056	505.661
15.7186	534.601	15.7186	553.601	15.7186	538.609
15.7316	543.885	15.7316	544.16	15.7316	522.391
15.7446	557.063	15.7446	516.875	15.7446	512.979
15.7576	541.732	15.7576	544.359	15.7576	489.761
15.7706	541.706	15.7706	538.098	15.7706	480.863
15.7836	537.579	15.7836	544.067	15.7836	514.074
15.7966	539.822	15.7966	508.011	15.7966	535.467
15.8096	554.582	15.8096	557.12	15.8096	521.645
15.8226	564.212	15.8226	565.086	15.8226	518.234
15.8356	552.775	15.8356	547.04	15.8356	484.468
15.8486	533.504	15.8486	523.88	15.8486	516.937
15.8616	520.136	15.8616	559.178	15.8616	506.835
15.8746	529.689	15.8746	565.426	15.8746	500.935
15.8876	545.425	15.8876	534.589	15.8876	491.184
15.9006	547.26	15.9006	551.089	15.9006	511.349
15.9136	540.599	15.9136	541.719	15.9136	488.566
15.9266	514.716	15.9266	541.644	15.9266	481.314
15.9396	550.84	15.9396	556.175	15.9396	502.384
15.9526	533.402	15.9526	544.219	15.9526	536.171
15.9656	515.084	15.9656	507.674	15.9656	534.748
15.9786	487.347	15.9786	541.42	15.9786	510.361
15.9916	496.089	15.9916	555.609	15.9916	492.997
16.0046	552.372	16.0046	534.491	16.0046	496.48
16.0176	558.934	16.0176	546.662	16.0176	507.958
16.0306	562.405	16.0306	540.08	16.0306	514.344
16.0436	550.386	16.0436	537.519	16.0436	498.145
16.0566	527.906	16.0566	565.245	16.0566	501.415
16.0696	530.673	16.0696	553.306	16.0696	507.883
16.0826	541.462	16.0826	531.454	16.0826	522.663
16.0956	539.028	16.0956	528.319	16.0956	532.028
16.1086	539.843	16.1086	536.527	16.1086	503.367
16.1216	546.516	16.1216	571.305	16.1216	509.338
16.1346	544.974	16.1346	581.324	16.1346	533.493
16.1476	537.538	16.1476	536.715	16.1476	514.13
16.1606	542.22	16.1606	493.32	16.1606	493.053
16.1736	568.256	16.1736	527.72	16.1736	502.918
16.1866	553.256	16.1866	557.06	16.1866	513.199
16.1996	514.716	16.1996	525.147	16.1996	501.319
16.2126	522.28	16.2126	525.939	16.2126	464.182
16.2256	539.808	16.2256	525.637	16.2256	449.356
16.2386	534.468	16.2386	516.98	16.2386	491.367
16.2516	523.172	16.2516	517.073	16.2516	499.729
16.2646	526.964	16.2646	515.368	16.2646	493.699
16.2776	533.139	16.2776	521.053	16.2776	504.887
16.2906	537.701	16.2906	521.398	16.2906	485.387
16.3036	524.133	16.3036	533.45	16.3036	489.398
16.3166	519.016	16.3166	522.103	16.3166	496.103
16.3296	510.934	16.3296	529.723	16.3296	494.423
16.3426	515.566	16.3426	532.35	16.3426	494.955
16.3556	507.284	16.3556	513.27	16.3556	508.676
16.3686	512.132	16.3686	520.723	16.3686	511.967
16.3816	532.23	16.3816	546.414	16.3816	506.143
16.3946	520.768	16.3946	529.232	16.3946	489.929
16.4076	519.491	16.4076	535.578	16.4076	487.584
16.4206	516.083	16.4206	535.93	16.4206	470.699
16.4336	502.061	16.4336	512.939	16.4336	497.538
16.4466	514.294	16.4466	513.051	16.4466	475.147
16.4596	513.078	16.4596	536.292	16.4596	479.449
16.4726	492.651	16.4726	546.71	16.4726	482.207
16.4856	528.445	16.4856	552.922	16.4856	493.74
16.4986	487.031	16.4986	512.116	16.4986	463.973
16.5116	504.438	16.5116	524.25	16.5116	473.125
16.5246	506.418	16.5246	525.727	16.5246	477.309
16.5376	503.027	16.5376	551.817	16.5376	507.984
16.5506	486.213	16.5506	530.873	16.5506	514.141
16.5636	508.237	16.5636	506.744	16.5636	479.867
16.5766	540.756	16.5766	544.836	16.5766	449.164
16.5896	512.771	16.5896	496.21	16.5896	498.586
16.6026	505.479	16.6026	523.028	16.6026	468.208
16.6156	527.376	16.6156	495.69	16.6156	460.091
16.6286	509.919	16.6286	534.281	16.6286	475.071
16.6416	543.239	16.6416	514.805	16.6416	490.793
16.6546	544.123	16.6546	509.288	16.6546	501.588
16.6676	533.012	16.6676	534.704	16.6676	482.498
16.6806	500.052	16.6806	524.526	16.6806	487.808
16.6936	532.757	16.6936	537.365	16.6936	494.403
16.7066	550.623	16.7066	508.329	16.7066	475.161
16.7196	517.8	16.7196	525.88	16.7196	466.52
16.7326	499.15	16.7326	523.249	16.7326	502.845
16.7456	502.723	16.7456	508.839	16.7456	443.964
16.7586	519.305	16.7586	504.909	16.7586	467.544
16.7716	497.63	16.7716	502.447	16.7716	484.391
16.7846	528.094	16.7846	523.865	16.7846	455.135
16.7976	537.012	16.7976	511.008	16.7976	467.999
16.8106	561.764	16.8106	526.849	16.8106	466.019
16.8236	493.356	16.8236	546.612	16.8236	480.709
16.8366	527.916	16.8366	517.879	16.8366	531.476
16.8496	545.333	16.8496	544.863	16.8496	428.275
16.8626	506.064	16.8626	531.737	16.8626	463.936
16.8756	521.878	16.8756	547.937	16.8756	472.587
16.8886	546.275	16.8886	472.657	16.8886	491.62
16.9016	512.077	16.9016	523.187	16.9016	476.42
16.9146	494.421	16.9146	528.911	16.9146	474.089
16.9276	514.63	16.9276	541.617	16.9276	498.334
16.9406	520.565	16.9406	471.694	16.9406	484.065
16.9536	535.984	16.9536	513.24	16.9536	454.677
16.9666	492.683	16.9666	536.558	16.9666	462.329
16.9796	473.938	16.9796	539	16.9796	452.8
16.9926	489.884	16.9926	528.78	16.9926	464.626
17.0056	490.475	17.0056	521.95	17.0056	468.683
17.0186	504.14	17.0186	508.523	17.0186	474.823
17.0316	514.397	17.0316	536.409	17.0316	480.109
17.0446	524.931	17.0446	548.684	17.0446	481.812
17.0576	514.97	17.0576	513.107	17.0576	467.564
17.0706	506.455	17.0706	468.355	17.0706	469.545
17.0836	508.129	17.0836	495.762	17.0836	477.257
17.0966	495.099	17.0966	507.545	17.0966	482.861
17.1096	507.771	17.1096	506.475	17.1096	447.408
17.1226	508.486	17.1226	503.743	17.1226	456.315
17.1356	527.047	17.1356	511.167	17.1356	472.652
17.1486	488.581	17.1486	485.43	17.1486	475.267
17.1616	494.402	17.1616	503.183	17.1616	503.183
17.1746	527.233	17.1746	518.989	17.1746	495.469
17.1876	519.43	17.1876	501.322	17.1876	483.783
17.2006	500.914	17.2006	503.393	17.2006	472.993
17.2136	504.195	17.2136	534.635	17.2136	487.44
17.2266	514.057	17.2266	527.482	17.2266	450.234
17.2396	522.968	17.2396	506.727	17.2396	451.209
17.2526	523.387	17.2526	501.653	17.2526	457.121
17.2656	480.831	17.2656	484.632	17.2656	458.503
17.2786	497.267	17.2786	514.901	17.2786	497.734
17.2916	505.661	17.2916	536.753	17.2916	514.013
17.3046	498.84	17.3046	523.117	17.3046	456.399
17.3176	507.846	17.3176	522.846	17.3176	429.243
17.3306	510.032	17.3306	528	17.3306	452.403
17.3436	489.904	17.3436	503.483	17.3436	469.67
17.3566	509.133	17.3566	506.083	17.3566	470.705
17.3696	529.053	17.3696	522.128	17.3696	463.925
17.3826	529.324	17.3826	520.23	17.3826	438.949
17.3956	521.119	17.3956	512.016	17.3956	442.13
17.4086	512	17.4086	493.113	17.4086	448.852
17.4216	532.444	17.4216	505.113	17.4216	458.871
17.4346	508.315	17.4346	515.686	17.4346	449.258
17.4476	484.644	17.4476	513.07	17.4476	443.67
17.4606	503.472	17.4606	536.327	17.4606	466.461
17.4736	519.566	17.4736	540.856	17.4736	454.496
17.4866	523.559	17.4866	515.237	17.4866	456.509
17.4996	509.212	17.4996	493.959	17.4996	479.788
17.5126	506.909	17.5126	495.64	17.5126	482.091
17.5256	527.572	17.5256	503.331	17.5256	475.217
17.5386	535.039	17.5386	493.042	17.5386	471.914
17.5516	513.85	17.5516	503.124	17.5516	476.575
17.5646	508.774	17.5646	530.245	17.5646	480.566
17.5776	507.697	17.5776	518.226	17.5776	500.369
17.5906	513.467	17.5906	507.09	17.5906	498.659
17.6036	505.771	17.6036	508.286	17.6036	467.926
17.6166	508.501	17.6166	498.135	17.6166	481.51
17.6296	504.422	17.6296	508.422	17.6296	499
17.6426	501.177	17.6426	492.378	17.6426	484.779
17.6556	521.53	17.6556	488.147	17.6556	442.411
17.6686	509.845	17.6686	497.007	17.6686	437.854
17.6816	485.219	17.6816	504.538	17.6816	499.144
17.6946	514.893	17.6946	519.158	17.6946	503.051
17.7076	491.47	17.7076	518.658	17.7076	481.424
17.7206	493.624	17.7206	516.207	17.7206	479.721
17.7336	516.154	17.7336	538.271	17.7336	444.433
17.7466	532.925	17.7466	504.858	17.7466	458.247
17.7596	515.403	17.7596	498.259	17.7596	485.577
17.7726	511.513	17.7726	512.563	17.7726	514.542
17.7856	514.478	17.7856	516.304	17.7856	479.406
17.7986	518.291	17.7986	503.818	17.7986	444.872
17.8116	507.392	17.8116	497.508	17.8116	448.873
17.8246	486.014	17.8246	484.451	17.8246	492.931
17.8376	520.994	17.8376	479.781	17.8376	507.872
17.8506	542.229	17.8506	516.539	17.8506	476.87
17.8636	526.966	17.8636	482.934	17.8636	504.142
17.8766	495.538	17.8766	486.292	17.8766	485.3
17.8896	514.505	17.8896	484.503	17.8896	494.33
17.9026	529.356	17.9026	489.801	17.9026	485.215
17.9156	533.318	17.9156	481.237	17.9156	474.967
17.9286	485.196	17.9286	505.215	17.9286	446.861
17.9416	501.164	17.9416	538.509	17.9416	492.164
17.9546	518.817	17.9546	533.783	17.9546	499.722
17.9676	540.967	17.9676	475.009	17.9676	443.281
17.9806	549.293	17.9806	502.536	17.9806	433.779
17.9936	545.867	17.9936	521.619	17.9936	473.532
18.0066	483.942	18.0066	477.787	18.0066	431.04
18.0196	509.914	18.0196	500.559	18.0196	479.474
18.0326	547.57	18.0326	521.422	18.0326	485.422
18.0456	509.006	18.0456	510.275	18.0456	473.891
18.0586	528.278	18.0586	476.95	18.0586	433.976
18.0716	509.663	18.0716	502.151	18.0716	484.197
18.0846	498.272	18.0846	541.255	18.0846	489.983
18.0976	512.984	18.0976	501.099	18.0976	435.437
18.1106	511.003	18.1106	512.98	18.1106	487.911
18.1236	512.977	18.1236	517.942	18.1236	461.313
18.1366	513.978	18.1366	502.344	18.1366	454.151
18.1496	536.277	18.1496	528.151	18.1496	492.742
18.1626	541.793	18.1626	530.917	18.1626	438.4
18.1756	513.539	18.1756	539.538	18.1756	457.82
18.1886	496.979	18.1886	472.408	18.1886	501.245
18.2016	587.028	18.2016	523.732	18.2016	498.427
18.2146	539.783	18.2146	539.027	18.2146	487.892
18.2276	517.729	18.2276	574.543	18.2276	493.363
18.2406	566.349	18.2406	496.183	18.2406	504.789
18.2536	566.665	18.2536	540.35	18.2536	476.657
18.2666	595.894	18.2666	510.072	18.2666	540.702
18.2796	566.966	18.2796	590.194	18.2796	483.062
18.2926	568.875	18.2926	554.873	18.2926	472.141
18.3056	568.301	18.3056	575.882	18.3056	494.936
18.3186	598.224	18.3186	575.963	18.3186	553.571
18.3316	606.489	18.3316	587.445	18.3316	543.259
18.3446	559.457	18.3446	577.704	18.3446	540.639
18.3576	611.354	18.3576	560.424	18.3576	538.571
18.3706	650.796	18.3706	584.995	18.3706	571.595
18.3836	649.101	18.3836	606.219	18.3836	602.119
18.3966	674.301	18.3966	634.961	18.3966	606.44
18.4096	641.955	18.4096	683.586	18.4096	618.322
18.4226	673.33	18.4226	691.439	18.4226	666.09
18.4356	699.754	18.4356	662.24	18.4356	691.254
18.4486	743.978	18.4486	694.459	18.4486	734.978
18.4616	793.79	18.4616	736.756	18.4616	765.069
18.4746	823.571	18.4746	808.962	18.4746	809.186
18.4876	850.607	18.4876	830.868	18.4876	855.265
18.5006	908.045	18.5006	879.746	18.5006	934.561
18.5136	959.392	18.5136	952.114	18.5136	994.083
18.5266	1011.12	18.5266	984.531	18.5266	1072.68
18.5396	1052.48	18.5396	1066.82	18.5396	1150.63
18.5526	1101.67	18.5526	1117.56	18.5526	1246.71
18.5656	1198.47	18.5656	1237.93	18.5656	1325.67
18.5786	1241.92	18.5786	1334.26	18.5786	1464.68
18.5916	1319.37	18.5916	1399.45	18.5916	1555.25
18.6046	1357.17	18.6046	1453.34	18.6046	1584.91
18.6176	1357.28	18.6176	1542.75	18.6176	1650.24
18.6306	1338.95	18.6306	1617.87	18.6306	1736.52
18.6436	1340.38	18.6436	1631.68	18.6436	1717.95
18.6566	1316.69	18.6566	1601.83	18.6566	1593.6
18.6696	1206.25	18.6696	1509.26	18.6696	1446.54
18.6826	1095.38	18.6826	1373.67	18.6826	1309.85
18.6956	1057.9	18.6956	1271.27	18.6956	1168.12
18.7086	1017.44	18.7086	1149.59	18.7086	1081.03
18.7216	984.532	18.7216	1044.74	18.7216	959.67
18.7346	976.647	18.7346	974.626	18.7346	846.64
18.7476	981.291	18.7476	905.833	18.7476	804.442
18.7606	996.515	18.7606	864.938	18.7606	757.392
18.7736	1002.95	18.7736	848.539	18.7736	755.645
18.7866	1017.58	18.7866	842.141	18.7866	758.741
18.7996	1055.98	18.7996	860.204	18.7996	720.937
18.8126	1142.81	18.8126	903.038	18.8126	695.137
18.8256	1230.37	18.8256	907.254	18.8256	725.375
18.8386	1314.76	18.8386	937.464	18.8386	782.739
18.8516	1455.34	18.8516	1009.65	18.8516	806.684
18.8646	1588.36	18.8646	1061.17	18.8646	823.268
18.8776	1732.69	18.8776	1158.53	18.8776	873.309
18.8906	1897.58	18.8906	1250.43	18.8906	987.939
18.9036	2094.67	18.9036	1364.61	18.9036	1086.27
18.9166	2381.38	18.9166	1495.82	18.9166	1138.75
18.9296	2640.78	18.9296	1599.46	18.9296	1221.9
18.9426	2936.87	18.9426	1754.77	18.9426	1373.97
18.9556	3262.7	18.9556	1915.08	18.9556	1478.13
18.9686	3477.56	18.9686	2098.51	18.9686	1655.59
18.9816	3618.7	18.9816	2272.36	18.9816	1816.67
18.9946	3748.15	18.9946	2432.78	18.9946	1891.63
19.0076	3711.44	19.0076	2539.75	19.0076	1989.51
19.0206	3520.08	19.0206	2500.55	19.0206	1998.34
19.0336	3221.87	19.0336	2384.09	19.0336	1971.33
19.0466	2815.79	19.0466	2226.36	19.0466	1815.6
19.0596	2333.84	19.0596	1969.09	19.0596	1556.28
19.0726	1934.18	19.0726	1718.46	19.0726	1305.47
19.0856	1566.54	19.0856	1412.05	19.0856	1122.68
19.0986	1258.82	19.0986	1233	19.0986	962.545
19.1116	1077.76	19.1116	1023.55	19.1116	876.437
19.1246	917.197	19.1246	853.236	19.1246	706.864
19.1376	819.207	19.1376	758.485	19.1376	645.991
19.1506	770.024	19.1506	681.478	19.1506	590.955
19.1636	691.545	19.1636	653.773	19.1636	540.216
19.1766	630.95	19.1766	619.874	19.1766	517.419
19.1896	592.049	19.1896	578.233	19.1896	555.33
19.2026	596.835	19.2026	562.539	19.2026	529.099
19.2156	591.817	19.2156	608.916	19.2156	486.634
19.2286	576.685	19.2286	542.855	19.2286	501.87
19.2416	609.978	19.2416	549.159	19.2416	504.163
19.2546	542.261	19.2546	590.995	19.2546	488.253
19.2676	600.432	19.2676	557.123	19.2676	504.691
19.2806	550.105	19.2806	512.421	19.2806	509.473
19.2936	544.8	19.2936	519.911	19.2936	503.569
19.3066	490.273	19.3066	551.958	19.3066	491.538
19.3196	536.831	19.3196	500.342	19.3196	505.809
19.3326	547.787	19.3326	531.231	19.3326	480.509
19.3456	557.106	19.3456	557.764	19.3456	501.053
19.3586	524.542	19.3586	469.87	19.3586	483.306
19.3716	516.004	19.3716	488.896	19.3716	448.43
19.3846	543.493	19.3846	512.689	19.3846	460.804
19.3976	562	19.3976	501.72	19.3976	490.36
19.4106	561.811	19.4106	545.842	19.4106	451.079
19.4236	531.119	19.4236	520.1	19.4236	463.95
19.4366	544.807	19.4366	512.11	19.4366	505.422
19.4496	515.71	19.4496	511.024	19.4496	463.042
19.4626	546.891	19.4626	478.143	19.4626	450.403
19.4756	522.175	19.4756	486.565	19.4756	495.911
19.4886	489.764	19.4886	468.069	19.4886	480.962
19.5016	531.085	19.5016	530.691	19.5016	449.091
19.5146	525.66	19.5146	481.251	19.5146	492.409
19.5276	542.419	19.5276	557.677	19.5276	521.67
19.5406	544.907	19.5406	533.26	19.5406	485.912
19.5536	544.103	19.5536	526.412	19.5536	488.279
19.5666	529.808	19.5666	505.599	19.5666	543.995
19.5796	576.24	19.5796	540.715	19.5796	483.464
19.5926	543.11	19.5926	578.085	19.5926	485.273
19.6056	532.714	19.6056	538.423	19.6056	549.579
19.6186	536.237	19.6186	564.893	19.6186	554.916
19.6316	578.87	19.6316	556.764	19.6316	513.805
19.6446	572.105	19.6446	555.655	19.6446	551.512
19.6576	593.527	19.6576	557.635	19.6576	629.675
19.6706	611.115	19.6706	596.767	19.6706	606.233
19.6836	622.775	19.6836	662.638	19.6836	584.237
19.6966	606.881	19.6966	623.43	19.6966	636.933
19.7096	664.23	19.7096	635.448	19.7096	657.445
19.7226	680.464	19.7226	725.939	19.7226	668.983
19.7356	689.096	19.7356	684.294	19.7356	709.143
19.7486	719.68	19.7486	743.795	19.7486	745.687
19.7616	717.189	19.7616	763.618	19.7616	797.553
19.7746	742.13	19.7746	790.13	19.7746	798.435
19.7876	730.013	19.7876	797.408	19.7876	835.382
19.8006	742.252	19.8006	827.17	19.8006	875.378
19.8136	732.839	19.8136	822.538	19.8136	863.347
19.8266	710.54	19.8266	806.049	19.8266	858.131
19.8396	698.571	19.8396	802.679	19.8396	820.638
19.8526	655.876	19.8526	768.895	19.8526	770.57
19.8656	646.541	19.8656	701.272	19.8656	716.789
19.8786	632.534	19.8786	632.174	19.8786	679.48
19.8916	590.052	19.8916	612.834	19.8916	647.636
19.9046	582.065	19.9046	587.951	19.9046	583.419
19.9176	580.571	19.9176	568.904	19.9176	544.332
19.9306	586.356	19.9306	558.471	19.9306	538.391
19.9436	566.632	19.9436	554.199	19.9436	521.22
19.9566	550.179	19.9566	542.034	19.9566	507.053
19.9696	544.047	19.9696	534.738	19.9696	492.253
19.9826	526.471	19.9826	522.332	19.9826	467.623
19.9956	492.378	19.9956	492.415	19.9956	471.109
20.0086	496.086	20.0086	486.344	20.0086	497.841
20.0216	487.473	20.0216	513.97	20.0216	478.695
20.0346	495.789	20.0346	510.337	20.0346	466.305
20.0476	527.119	20.0476	494.599	20.0476	477.44
20.0606	518.271	20.0606	515.869	20.0606	461.721
20.0736	510.5	20.0736	512.998	20.0736	468.502
20.0866	498.316	20.0866	475.826	20.0866	478.217
20.0996	508.891	20.0996	488.292	20.0996	455.475
20.1126	518.718	20.1126	494.605	20.1126	460.4
20.1256	515.875	20.1256	480.731	20.1256	464.348
20.1386	505.569	20.1386	491.694	20.1386	446
20.1516	484.061	20.1516	494.572	20.1516	448.643
20.1646	495.374	20.1646	492.499	20.1646	460.181
20.1776	497.668	20.1776	485.041	20.1776	461.325
20.1906	492.837	20.1906	501.357	20.1906	456.215
20.2036	465.831	20.2036	472.546	20.2036	454.773
20.2166	495.036	20.2166	442.773	20.2166	462.363
20.2296	488.475	20.2296	468.286	20.2296	481.379
20.2426	454.063	20.2426	472.384	20.2426	457.471
20.2556	449.778	20.2556	456.417	20.2556	475.861
20.2686	455.083	20.2686	464.946	20.2686	459.732
20.2816	456.921	20.2816	481.088	20.2816	457.85
20.2946	482.971	20.2946	512.355	20.2946	471.012
20.3076	489.464	20.3076	496.321	20.3076	458.321
20.3206	479.508	20.3206	477.688	20.3206	442.492
20.3336	482.746	20.3336	464.031	20.3336	449.206
20.3466	506.5	20.3466	441	20.3466	453.75
20.3596	508.801	20.3596	470.116	20.3596	459.691
20.3726	504.145	20.3726	497.738	20.3726	463.456
20.3856	516.714	20.3856	474.071	20.3856	463.571
20.3986	457.92	20.3986	442.08	20.3986	472.284
20.4116	433.81	20.4116	484.345	20.4116	486.694
20.4246	457.571	20.4246	519.518	20.4246	494.089
20.4376	486.667	20.4376	507.111	20.4376	485.222
20.4506	510.2	20.4506	489.564	20.4506	439.554
20.4636	459.81	20.4636	446.524	20.4636	471.155
20.4766	470.506	20.4766	489.347	20.4766	451.381
20.4896	500.175	20.4896	497.738	20.4896	440.214
20.5026	490.274	20.5026	505.857	20.5026	469.923
20.5156	483.79	20.5156	479.004	20.5156	439.742
20.5286	494.069	20.5286	444.375	20.5286	459
20.5416	503.571	20.5416	451.714	20.5416	455.572
20.5546	514.366	20.5546	452.127	20.5546	434.867
20.5676	450.166	20.5676	468.706	20.5676	438.182
20.5806	490.618	20.5806	489.809	20.5806	464.268
20.5936	515.183	20.5936	501.627	20.5936	438.817
20.6066	484.983	20.6066	482.305	20.6066	474.144
20.6196	514.666	20.6196	495.25	20.6196	492.584
20.6326	522.22	20.6326	495.652	20.6326	463.431
20.6456	523.858	20.6456	466.635	20.6456	431.508
20.6586	506.946	20.6586	473.323	20.6586	439.268
20.6716	506.349	20.6716	428.443	20.6716	443.084
20.6846	514.236	20.6846	481.697	20.6846	423.775
20.6976	521.571	20.6976	473.238	20.6976	446.309
20.7106	544.764	20.7106	483.152	20.7106	458.529
20.7236	528.031	20.7236	493.98	20.7236	425.063
20.7366	535.952	20.7366	489.03	20.7366	440.904
20.7496	507.461	20.7496	480.143	20.7496	441
20.7626	544.992	20.7626	480	20.7626	436.129
20.7756	539.25	20.7756	472.286	20.7756	451.428
20.7886	505.599	20.7886	462.457	20.7886	452
20.8016	566.33	20.8016	457.278	20.8016	445.389
20.8146	541.031	20.8146	457	20.8146	447.803
20.8276	535.302	20.8276	455.151	20.8276	437.83
20.8406	547.805	20.8406	507.134	20.8406	446.146
20.8536	550.809	20.8536	476.716	20.8536	410.812
20.8666	516.998	20.8666	463.157	20.8666	429.37
20.8796	528.928	20.8796	487.661	20.8796	454.122
20.8926	542.374	20.8926	485.75	20.8926	454.375
20.9056	550.055	20.9056	460.779	20.9056	460.055
20.9186	549.29	20.9186	485.218	20.9186	443.043
20.9316	570.975	20.9316	484.084	20.9316	435.774
20.9446	558.295	20.9446	488.012	20.9446	474.257
20.9576	588.839	20.9576	479.096	20.9576	443.209
20.9706	570.722	20.9706	471.292	20.9706	436.631
20.9836	539.224	20.9836	451.474	20.9836	474.858
20.9966	552.889	20.9966	457.342	20.9966	410.013
21.0096	538.359	21.0096	470.213	21.0096	454.637
21.0226	535.327	21.0226	461.364	21.0226	451.056
21.0356	542.126	21.0356	494.758	21.0356	438.874
21.0486	512.253	21.0486	516.582	21.0486	432.465
21.0616	495.286	21.0616	484.94	21.0616	466.06
21.0746	493.736	21.0746	461.224	21.0746	452.239
21.0876	504.166	21.0876	477.331	21.0876	433.561
21.1006	500.122	21.1006	500.756	21.1006	441.459
21.1136	566.92	21.1136	472.393	21.1136	467.894
21.1266	552.827	21.1266	463.571	21.1266	455.413
21.1396	562.143	21.1396	477.669	21.1396	435.704
21.1526	563.5	21.1526	476.912	21.1526	467.531
21.1656	529.337	21.1656	481.999	21.1656	473.002
21.1786	540.609	21.1786	489.283	21.1786	451.897
21.1916	574.049	21.1916	502.641	21.1916	469.222
21.2046	574.174	21.2046	484.165	21.2046	467.08
21.2176	589.314	21.2176	476.269	21.2176	464.269
21.2306	574.237	21.2306	474.447	21.2306	459.363
21.2436	598.279	21.2436	467.965	21.2436	479.496
21.2566	620.82	21.2566	491.079	21.2566	472.115
21.2696	618	21.2696	499.779	21.2696	440.146
21.2826	635.895	21.2826	499.195	21.2826	439.391
21.2956	654.106	21.2956	482.008	21.2956	448.702
21.3086	630.129	21.3086	474.919	21.3086	465.608
21.3216	581.172	21.3216	474.335	21.3216	449.53
21.3346	537.497	21.3346	487.353	21.3346	457.18
21.3476	540.106	21.3476	487.642	21.3476	462.366
21.3606	545.021	21.3606	479.731	21.3606	452.319
21.3736	526.922	21.3736	477.367	21.3736	443.734
21.3866	518.515	21.3866	466.013	21.3866	427.498
21.3996	509.632	21.3996	459.096	21.3996	424.584
21.4126	486.312	21.4126	454.522	21.4126	435.82
21.4256	489.938	21.4256	452.596	21.4256	459.022
21.4386	519.666	21.4386	457.873	21.4386	475.248
21.4516	510.103	21.4516	480.793	21.4516	468.862
21.4646	499.137	21.4646	508.644	21.4646	458.206
21.4776	491.148	21.4776	520.572	21.4776	482.853
21.4906	487.159	21.4906	497.4	21.4906	480.33
21.5036	502.011	21.5036	463.548	21.5036	460.355
21.5166	483.02	21.5166	470.365	21.5166	456.648
21.5296	497.714	21.5296	497.662	21.5296	443.552
21.5426	504.315	21.5426	513.727	21.5426	457
21.5556	482.775	21.5556	501.146	21.5556	450.36
21.5686	534.513	21.5686	492.821	21.5686	444.385
21.5816	535.509	21.5816	491.736	21.5816	470.406
21.5946	515.434	21.5946	470.052	21.5946	488.791
21.6076	481.428	21.6076	486.206	21.6076	463.025
21.6206	482.923	21.6206	501.891	21.6206	460.916
21.6336	511.575	21.6336	484.503	21.6336	469.95
21.6466	496.198	21.6466	467.904	21.6466	480.102
21.6596	492.92	21.6596	469.37	21.6596	478.869
21.6726	476.322	21.6726	483.602	21.6726	477.645
21.6856	476.585	21.6856	487.821	21.6856	464.415
21.6986	490.559	21.6986	508.74	21.6986	456.935
21.7116	489.504	21.7116	495.758	21.7116	469.751
21.7246	478.038	21.7246	460.439	21.7246	466.96
21.7376	498.37	21.7376	464.54	21.7376	463.33
21.7506	511.46	21.7506	468.722	21.7506	448.923
21.7636	502.848	21.7636	488.159	21.7636	470.275
21.7766	491	21.7766	492.008	21.7766	445.601
21.7896	499.944	21.7896	512.198	21.7896	451.616
21.8026	529.702	21.8026	483.329	21.8026	461.769
21.8156	486.716	21.8156	505.557	21.8156	440.386
21.8286	462.445	21.8286	518.803	21.8286	453.605
21.8416	478.585	21.8416	516.524	21.8416	465.163
21.8546	524.749	21.8546	480	21.8546	487.221
21.8676	511	21.8676	487.323	21.8676	506.331
21.8806	509.429	21.8806	529.112	21.8806	465.625
21.8936	495.227	21.8936	477.003	21.8936	490.447
21.9066	478.151	21.9066	464.131	21.9066	480.626
21.9196	524	21.9196	490.178	21.9196	502.907
21.9326	523.513	21.9326	472	21.9326	489.89
21.9456	520.137	21.9456	473.852	21.9456	466.356
21.9586	547.571	21.9586	495.057	21.9586	469.835
21.9716	540.229	21.9716	453.7	21.9716	452.257
21.9846	527.203	21.9846	520.756	21.9846	458.078
21.9976	554.148	21.9976	492.852	21.9976	484.483
22.0106	527.416	22.0106	518.135	22.0106	528.594
22.0236	501.012	22.0236	479.386	22.0236	465.48
22.0366	502.091	22.0366	511.966	22.0366	505.963
22.0496	552.585	22.0496	493.155	22.0496	485.171
22.0626	526.488	22.0626	549.952	22.0626	500.711
22.0756	520.168	22.0756	572.384	22.0756	494.196
22.0886	535.393	22.0886	537.403	22.0886	494.962
22.1016	531.239	22.1016	552.187	22.1016	552.13
22.1146	521.578	22.1146	539.809	22.1146	506.003
22.1276	488.369	22.1276	532.474	22.1276	505.797
22.1406	558.87	22.1406	543.069	22.1406	541.974
22.1536	575.037	22.1536	564.987	22.1536	502.113
22.1666	559.754	22.1666	585.954	22.1666	574.717
22.1796	602.632	22.1796	568.362	22.1796	575.859
22.1926	573.574	22.1926	550.111	22.1926	573.235
22.2056	628.35	22.2056	576.802	22.2056	568.636
22.2186	611.114	22.2186	545.622	22.2186	558.508
22.2316	585.676	22.2316	586.059	22.2316	597.941
22.2446	635.11	22.2446	628.564	22.2446	628.605
22.2576	674.159	22.2576	610.007	22.2576	656.327
22.2706	698.11	22.2706	614.878	22.2706	620.664
22.2836	708.506	22.2836	684.5	22.2836	668.928
22.2966	746.953	22.2966	687.147	22.2966	709.313
22.3096	821.853	22.3096	761.754	22.3096	693.784
22.3226	877.391	22.3226	763.98	22.3226	743.628
22.3356	839.265	22.3356	818.565	22.3356	809.282
22.3486	904.419	22.3486	870.364	22.3486	890.437
22.3616	969.701	22.3616	861.403	22.3616	905.724
22.3746	1049.94	22.3746	971.033	22.3746	1027.47
22.3876	1106.02	22.3876	1087.32	22.3876	1061.19
22.4006	1215.73	22.4006	1163.5	22.4006	1171.66
22.4136	1314.41	22.4136	1286.25	22.4136	1323.53
22.4266	1439.69	22.4266	1373.06	22.4266	1420.51
22.4396	1619.45	22.4396	1532.23	22.4396	1624.18
22.4526	1787.43	22.4526	1687.74	22.4526	1790.22
22.4656	1990.75	22.4656	1844.96	22.4656	2091.65
22.4786	2179.94	22.4786	2094.01	22.4786	2319.66
22.4916	2395.08	22.4916	2328.14	22.4916	2676
22.5046	2588.22	22.5046	2680.39	22.5046	3071.63
22.5176	2833.05	22.5176	2996.2	22.5176	3495.48
22.5306	3157.03	22.5306	3339.52	22.5306	3837.43
22.5436	3476.13	22.5436	3717.48	22.5436	4136.51
22.5566	3750.06	22.5566	4167.28	22.5566	4655.2
22.5696	3910.31	22.5696	4556.6	22.5696	5153.77
22.5826	3926.6	22.5826	4853.49	22.5826	5520.01
22.5956	3964.64	22.5956	5145.54	22.5956	5789.95
22.6086	3902.7	22.6086	5301.83	22.6086	5835.52
22.6216	3721.83	22.6216	5181.29	22.6216	5626.31
22.6346	3490.03	22.6346	4889.21	22.6346	5215.32
22.6476	3136.91	22.6476	4513.44	22.6476	4648
22.6606	2762.43	22.6606	3988.08	22.6606	4108.11
22.6736	2452.96	22.6736	3440.39	22.6736	3547.23
22.6866	2104.68	22.6866	2977.97	22.6866	3019.16
22.6996	1784.51	22.6996	2549.78	22.6996	2525.49
22.7126	1562.01	22.7126	2137.87	22.7126	2036.19
22.7256	1364.96	22.7256	1791.75	22.7256	1694.85
22.7386	1201.83	22.7386	1489.36	22.7386	1418.32
22.7516	1054.4	22.7516	1269.5	22.7516	1171.67
22.7646	950.709	22.7646	1137.91	22.7646	1011.4
22.7776	913.605	22.7776	1011.57	22.7776	941.371
22.7906	880.08	22.7906	968.49	22.7906	871.24
22.8036	832.936	22.8036	906.784	22.8036	804.755
22.8166	787.278	22.8166	826.962	22.8166	778.117
22.8296	765.294	22.8296	800.242	22.8296	778.17
22.8426	743.588	22.8426	767.485	22.8426	765.036
22.8556	744.794	22.8556	731.143	22.8556	700.587
22.8686	754.765	22.8686	719.296	22.8686	707.327
22.8816	755.775	22.8816	690.925	22.8816	674.775
22.8946	763.124	22.8946	700.428	22.8946	680.389
22.9076	741.718	22.9076	696.912	22.9076	648.304
22.9206	780.763	22.9206	669.88	22.9206	637.44
22.9336	826.143	22.9336	662.54	22.9336	627.269
22.9466	797.837	22.9466	699.072	22.9466	643.825
22.9596	820.811	22.9596	719.676	22.9596	658.649
22.9726	833.08	22.9726	749.701	22.9726	620.287
22.9856	833.468	22.9856	750.104	22.9856	619.89
22.9986	911.688	22.9986	767.873	22.9986	636.53
23.0116	950.351	23.0116	785.108	23.0116	687.939
23.0246	1030.55	23.0246	826.192	23.0246	703.053
23.0376	1099.33	23.0376	859.028	23.0376	764.622
23.0506	1126.63	23.0506	912.886	23.0506	758.139
23.0636	1214.82	23.0636	949.102	23.0636	788.804
23.0766	1332.54	23.0766	978.488	23.0766	875.224
23.0896	1362.44	23.0896	1017.3	23.0896	841.367
23.1026	1437.28	23.1026	1073.68	23.1026	874.568
23.1156	1477.1	23.1156	1133.61	23.1156	962.03
23.1286	1477.82	23.1286	1116.15	23.1286	976.337
23.1416	1383.57	23.1416	1099.71	23.1416	974.674
23.1546	1338.47	23.1546	1064.86	23.1546	948.983
23.1676	1202.67	23.1676	1078.83	23.1676	892.194
23.1806	1117	23.1806	1014.5	23.1806	823.328
23.1936	1044.72	23.1936	915.522	23.1936	811.763
23.2066	955.126	23.2066	857.607	23.2066	810.326
23.2196	904.035	23.2196	833.651	23.2196	804.005
23.2326	872.909	23.2326	789.731	23.2326	721.111
23.2456	832.264	23.2456	750.661	23.2456	714.923
23.2586	846.033	23.2586	802.513	23.2586	744.579
23.2716	831.639	23.2716	769.414	23.2716	690.975
23.2846	812.117	23.2846	777.231	23.2846	786.492
23.2976	854.691	23.2976	801.708	23.2976	796.393
23.3106	898.44	23.3106	818.794	23.3106	808.969
23.3236	979.837	23.3236	813.675	23.3236	906.727
23.3366	1022.29	23.3366	899.022	23.3366	894.623
23.3496	1051.99	23.3496	1004.96	23.3496	1062.94
23.3626	1110.39	23.3626	1085.17	23.3626	1047.16
23.3756	1219.76	23.3756	1061.51	23.3756	1166.53
23.3886	1331.59	23.3886	1223.94	23.3886	1252.41
23.4016	1484.75	23.4016	1331.71	23.4016	1385.55
23.4146	1570.8	23.4146	1450	23.4146	1506.9
23.4276	1755.5	23.4276	1541.55	23.4276	1743.32
23.4406	1953.03	23.4406	1786.05	23.4406	1963.57
23.4536	2151.97	23.4536	2023.02	23.4536	2231.15
23.4666	2333.68	23.4666	2226.8	23.4666	2372.25
23.4796	2527.38	23.4796	2510.62	23.4796	2732.46
23.4926	2755.37	23.4926	2824.95	23.4926	3162.81
23.5056	3003.78	23.5056	3145.3	23.5056	3610.77
23.5186	3412.73	23.5186	3527.03	23.5186	4070.72
23.5316	3592.94	23.5316	3931.75	23.5316	4513.16
23.5446	3904.82	23.5446	4351.44	23.5446	5084.62
23.5576	4120.81	23.5576	4790.87	23.5576	5438.87
23.5706	4237.59	23.5706	5152	23.5706	5922.75
23.5836	4126.92	23.5836	5342.36	23.5836	6198.19
23.5966	3981.39	23.5966	5564.85	23.5966	6088.95
23.6096	3743.29	23.6096	5397.69	23.6096	5937.03
23.6226	3429.09	23.6226	5018.21	23.6226	5356.49
23.6356	3113.1	23.6356	4517.11	23.6356	4694.54
23.6486	2738.52	23.6486	4127.92	23.6486	4123.41
23.6616	2392.9	23.6616	3544.42	23.6616	3607.88
23.6746	2030.41	23.6746	3016.48	23.6746	3025.29
23.6876	1802.02	23.6876	2569.9	23.6876	2563.73
23.7006	1549.39	23.7006	2025.28	23.7006	2049.16
23.7136	1357.07	23.7136	1715.42	23.7136	1641.59
23.7266	1140.44	23.7266	1447.71	23.7266	1341.25
23.7396	1028.88	23.7396	1214.18	23.7396	1153.3
23.7526	950.793	23.7526	1079.72	23.7526	993.814
23.7656	889.212	23.7656	981.153	23.7656	908.212
23.7786	781.582	23.7786	892.192	23.7786	858.39
23.7916	708.522	23.7916	832.873	23.7916	797.628
23.8046	719.441	23.8046	749.808	23.8046	765.867
23.8176	697.667	23.8176	740.339	23.8176	716.03
23.8306	684.325	23.8306	715.785	23.8306	668.23
23.8436	675.548	23.8436	682.416	23.8436	625.116
23.8566	635.529	23.8566	660.071	23.8566	585.557
23.8696	608.973	23.8696	618.055	23.8696	589.479
23.8826	598.479	23.8826	601.742	23.8826	573.138
23.8956	573.016	23.8956	578.77	23.8956	550.503
23.9086	570.605	23.9086	608.702	23.9086	554.876
23.9216	545.091	23.9216	599.393	23.9216	560
23.9346	540.125	23.9346	558.469	23.9346	532.897
23.9476	571.58	23.9476	540.42	23.9476	507.741
23.9606	556.336	23.9606	548.198	23.9606	523.665
23.9736	527.766	23.9736	573.374	23.9736	521.159
23.9866	525.054	23.9866	541.466	23.9866	483.463
23.9996	523.979	23.9996	512.056	23.9996	471.049
24.0126	510.141	24.0126	507.66	24.0126	506.135
24.0256	494.163	24.0256	521.118	24.0256	499.209
24.0386	502.739	24.0386	531.471	24.0386	468.58
24.0516	490.171	24.0516	479.996	24.0516	477.464
24.0646	472.979	24.0646	451.17	24.0646	470.738
24.0776	496.772	24.0776	474.763	24.0776	464.664
24.0906	510.077	24.0906	500.247	24.0906	461.923
24.1036	515.031	24.1036	511.848	24.1036	454.848
24.1166	501.059	24.1166	496.017	24.1166	460.142
24.1296	487.404	24.1296	475.639	24.1296	455.084
24.1426	470.648	24.1426	479.423	24.1426	448.465
24.1556	461.684	24.1556	477	24.1556	472.611
24.1686	490.749	24.1686	470.259	24.1686	469.274
24.1816	499.657	24.1816	457.542	24.1816	430.708
24.1946	498.458	24.1946	468.478	24.1946	431.478
24.2076	467.173	24.2076	492.31	24.2076	472.548
24.2206	469.719	24.2206	494.683	24.2206	487.258
24.2336	501.773	24.2336	495.827	24.2336	459.199
24.2466	500.471	24.2466	484.26	24.2466	460.235
24.2596	468.982	24.2596	488.83	24.2596	442.661
24.2726	483.08	24.2726	485.031	24.2726	456.608
24.2856	474.969	24.2856	469.993	24.2856	465.436
24.2986	511.741	24.2986	478.899	24.2986	448.769
24.3116	492.388	24.3116	477.858	24.3116	434.735
24.3246	495.424	24.3246	481.723	24.3246	432.467
24.3376	490.156	24.3376	469.897	24.3376	429.228
24.3506	506.236	24.3506	449.477	24.3506	423.576
24.3636	497.521	24.3636	468.965	24.3636	407.895
24.3766	465.432	24.3766	476.291	24.3766	453.39
24.3896	469.47	24.3896	438.942	24.3896	431.353
24.4026	476.649	24.4026	447.457	24.4026	437.147
24.4156	470.72	24.4156	501.794	24.4156	475.654
24.4286	486.648	24.4286	444.176	24.4286	432.515
24.4416	480.348	24.4416	446.495	24.4416	452.532
24.4546	463.405	24.4546	451.344	24.4546	403.906
24.4676	496.683	24.4676	441.828	24.4676	423.391
24.4806	484.908	24.4806	468.5	24.4806	412.909
24.4936	465.323	24.4936	463.173	24.4936	410.173
24.5066	508.65	24.5066	487.688	24.5066	437.485
24.5196	502.375	24.5196	450.735	24.5196	427.813
24.5326	474.031	24.5326	417.224	24.5326	443.58
24.5456	491.351	24.5456	439.041	24.5456	446.223
24.5586	472.924	24.5586	451.921	24.5586	418.844
24.5716	463.28	24.5716	472.925	24.5716	439.862
24.5846	507.575	24.5846	445.938	24.5846	425.311
24.5976	481.881	24.5976	474.892	24.5976	446.623
24.6106	440.115	24.6106	412.223	24.6106	437.997
24.6236	469.763	24.6236	419.226	24.6236	412.054
24.6366	497.398	24.6366	462.013	24.6366	413.013
24.6496	519.645	24.6496	406.488	24.6496	357.843
24.6626	472.121	24.6626	471.833	24.6626	470.712
24.6756	461.137	24.6756	429.535	24.6756	446.311
24.6886	477.62	24.6886	460.284	24.6886	406.895
24.7016	433.485	24.7016	508.418	24.7016	390.517
24.7146	477.016	24.7146	409.433	24.7146	436.931
24.7276	468.574	24.7276	469.455	24.7276	414.356
24.7406	449.241	24.7406	452.365	24.7406	432.697
24.7536	473.056	24.7536	458.424	24.7536	446.064
24.7666	431.85	24.7666	474.608	24.7666	422.211
24.7796	452.521	24.7796	463.286	24.7796	453.602
24.7926	496.32	24.7926	451.221	24.7926	437.238
24.8056	441.482	24.8056	451.777	24.8056	400.355
24.8186	455.082	24.8186	446.73	24.8186	436.407
24.8316	478.844	24.8316	460.764	24.8316	442
24.8446	426.193	24.8446	461.283	24.8446	409.375
24.8576	439.065	24.8576	472.881	24.8576	417.578
24.8706	455.581	24.8706	448.161	24.8706	429.226
24.8836	470.432	24.8836	453.774	24.8836	437.63
24.8966	468.087	24.8966	454.362	24.8966	415.253
24.9096	453.248	24.9096	439.439	24.9096	406.764
24.9226	477.966	24.9226	436	24.9226	438.76
24.9356	461.327	24.9356	459.673	24.9356	439.898
24.9486	469.025	24.9486	476.129	24.9486	451.246
24.9616	464.538	24.9616	433.614	24.9616	434.999
24.9746	462	24.9746	444.299	24.9746	454.058
24.9876	462	24.9876	450.501	24.9876	442.515
25.0006	478.269	25.0006	467.008	25.0006	427.126
25.0136	474.516	25.0136	477.377	25.0136	463.397
25.0266	469.561	25.0266	502.748	25.0266	462.168
25.0396	495.26	25.0396	509.871	25.0396	450.322
25.0526	508.799	25.0526	467.012	25.0526	466.195
25.0656	475.506	25.0656	451.76	25.0656	462.272
25.0786	483.799	25.0786	453	25.0786	450.2
25.0916	507.731	25.0916	475.111	25.0916	461.741
25.1046	523.902	25.1046	486	25.1046	490.124
25.1176	527.049	25.1176	490.551	25.1176	472.391
25.1306	525.36	25.1306	528.215	25.1306	478.769
25.1436	552.105	25.1436	510.179	25.1436	479.654
25.1566	543.183	25.1566	484.898	25.1566	479.825
25.1696	533.495	25.1696	501.926	25.1696	540.166
25.1826	551.414	25.1826	554.84	25.1826	559.184
25.1956	569.269	25.1956	546.56	25.1956	516.104
25.2086	572.096	25.2086	546.391	25.2086	512.584
25.2216	593.403	25.2216	609.094	25.2216	539.7
25.2346	636.801	25.2346	609.907	25.2346	577.484
25.2476	637.165	25.2476	598.325	25.2476	598.449
25.2606	659.955	25.2606	624.608	25.2606	596.377
25.2736	712.652	25.2736	650.809	25.2736	628.992
25.2866	770.133	25.2866	659.352	25.2866	699.133
25.2996	807	25.2996	670.316	25.2996	754.917
25.3126	830.062	25.3126	748.174	25.3126	814.111
25.3256	925.733	25.3256	851.315	25.3256	871.217
25.3386	1038.56	25.3386	941.114	25.3386	939.522
25.3516	1116.73	25.3516	1028.43	25.3516	1039.33
25.3646	1218.09	25.3646	1105.78	25.3646	1139.78
25.3776	1361.09	25.3776	1237.74	25.3776	1287.99
25.3906	1512.41	25.3906	1387.62	25.3906	1477.3
25.4036	1632.76	25.4036	1533.4	25.4036	1675.45
25.4166	1800.4	25.4166	1701.64	25.4166	1926.33
25.4296	2007.39	25.4296	1895.85	25.4296	2184.94
25.4426	2181.91	25.4426	2191.42	25.4426	2420.39
25.4556	2444.84	25.4556	2480.53	25.4556	2715.82
25.4686	2663.41	25.4686	2731.78	25.4686	3032.45
25.4816	2801.29	25.4816	2988.78	25.4816	3391.78
25.4946	3002.34	25.4946	3367.79	25.4946	3803.69
25.5076	3109.53	25.5076	3708.49	25.5076	4069.58
25.5206	3111.85	25.5206	3900.08	25.5206	4226.93
25.5336	3030.52	25.5336	3934.42	25.5336	4345.66
25.5466	2797.11	25.5466	3776.7	25.5466	4228.22
25.5596	2605.83	25.5596	3527.08	25.5596	3834.74
25.5726	2300.76	25.5726	3205.37	25.5726	3434.05
25.5856	2027.92	25.5856	2889.1	25.5856	3042.12
25.5986	1779.27	25.5986	2608.17	25.5986	2698.83
25.6116	1526.63	25.6116	2254.34	25.6116	2274.08
25.6246	1288.51	25.6246	1956.66	25.6246	1871.72
25.6376	1075	25.6376	1585.17	25.6376	1559.17
25.6506	981.763	25.6506	1236.32	25.6506	1207.16
25.6636	845.923	25.6636	1051.85	25.6636	1016.12
25.6766	765.694	25.6766	920.647	25.6766	886.258
25.6896	705.533	25.6896	809.249	25.6896	752.93
25.7026	666.593	25.7026	682.556	25.7026	659.445
25.7156	665.194	25.7156	673	25.7156	625.031
25.7286	653.866	25.7286	658.109	25.7286	609.785
25.7416	603.826	25.7416	583.652	25.7416	557.217
25.7546	614.948	25.7546	546.788	25.7546	539.08
25.7676	586.55	25.7676	553.142	25.7676	513.538
25.7806	622.955	25.7806	514.757	25.7806	514.46
25.7936	597.832	25.7936	536.959	25.7936	527.483
25.8066	626.017	25.8066	503.47	25.8066	480.616
25.8196	603.627	25.8196	537.196	25.8196	490.971
25.8326	594.254	25.8326	498.851	25.8326	478.926
25.8456	601.029	25.8456	487.298	25.8456	444.756
25.8586	562.915	25.8586	470.408	25.8586	452.423
25.8716	564.092	25.8716	463.701	25.8716	455.655
25.8846	587.15	25.8846	460.259	25.8846	438.806
25.8976	545.616	25.8976	462.025	25.8976	436
25.9106	538.596	25.9106	431.415	25.9106	434.832
25.9236	528.425	25.9236	502.67	25.9236	411.33
25.9366	484.599	25.9366	465.599	25.9366	447.448
25.9496	469.364	25.9496	449.818	25.9496	425.894
25.9626	492.811	25.9626	438.037	25.9626	419.21
25.9756	457.168	25.9756	444.967	25.9756	458.813
25.9886	454.044	25.9886	439.088	25.9886	446.19
26.0016	484.24	26.0016	497.529	26.0016	430.392
26.0146	537.14	26.0146	451.688	26.0146	424.207
26.0276	463.505	26.0276	437.577	26.0276	446.935
26.0406	457.163	26.0406	454.023	26.0406	398.823
26.0536	447.642	26.0536	411.954	26.0536	439.982
26.0666	489.59	26.0666	412.703	26.0666	427.26
26.0796	503.991	26.0796	410.252	26.0796	393.942
26.0926	509.53	26.0926	434.463	26.0926	410.932
26.1056	492.974	26.1056	426.247	26.1056	418.377
26.1186	460.87	26.1186	416.138	26.1186	430.52
26.1316	478.906	26.1316	450.926	26.1316	396.95
26.1446	466.406	26.1446	464.663	26.1446	401.53
26.1576	472.564	26.1576	442.877	26.1576	427.836
26.1706	462.149	26.1706	423.763	26.1706	393.062
26.1836	460	26.1836	436.895	26.1836	384.327
26.1966	438.507	26.1966	437.52	26.1966	395.573
26.2096	455.235	26.2096	441.084	26.2096	401.267
26.2226	463.227	26.2226	439.58	26.2226	424.59
26.2356	416.984	26.2356	420.672	26.2356	414.859
26.2486	408.935	26.2486	434.1	26.2486	420.443
26.2616	414.662	26.2616	404.811	26.2616	406.682
26.2746	412.164	26.2746	409.575	26.2746	415.041
26.2876	409.486	26.2876	413.243	26.2876	392.498
26.3006	423.198	26.3006	382.362	26.3006	380.264
26.3136	440.535	26.3136	402.968	26.3136	378.263
26.3266	439.908	26.3266	392.905	26.3266	394.003
26.3396	430.108	26.3396	385.717	26.3396	392.825
26.3526	434.076	26.3526	403.689	26.3526	392.83
26.3656	420.954	26.3656	420.069	26.3656	410.744
26.3786	420.877	26.3786	408.182	26.3786	412.498
26.3916	411.122	26.3916	396.255	26.3916	382.21
26.4046	428.376	26.4046	407.358	26.4046	385.029
26.4176	427.499	26.4176	412.026	26.4176	390.368
26.4306	441.089	26.4306	412.944	26.4306	394.832
26.4436	427.113	26.4436	414.638	26.4436	401.829
26.4566	423.679	26.4566	413.744	26.4566	388.295
26.4696	417.016	26.4696	392.597	26.4696	369.108
26.4826	399.875	26.4826	404.334	26.4826	383.076
26.4956	416.142	26.4956	417.606	26.4956	380.441
26.5086	416.287	26.5086	411.292	26.5086	384.124
26.5216	410.05	26.5216	392.378	26.5216	392.843
26.5346	415.843	26.5346	385.549	26.5346	394.275
26.5476	423.029	26.5476	403.527	26.5476	412.203
26.5606	434.683	26.5606	408.963	26.5606	409.633
26.5736	411.9	26.5736	403.461	26.5736	394.306
26.5866	414.507	26.5866	411.993	26.5866	385.652
26.5996	427.062	26.5996	400.276	26.5996	365.467
26.6126	423.128	26.6126	404.402	26.6126	375.42
26.6256	427.005	26.6256	412.521	26.6256	392.01
26.6386	419.596	26.6386	385.3	26.6386	376.214
26.6516	417.397	26.6516	391.613	26.6516	350.66
26.6646	397.467	26.6646	402.733	26.6646	361.697
26.6776	399.111	26.6776	403.785	26.6776	379.674
26.6906	419.76	26.6906	403.365	26.6906	366.698
26.7036	419.19	26.7036	399.708	26.7036	370.44
26.7166	424.397	26.7166	416.273	26.7166	372.719
26.7296	411.099	26.7296	400.344	26.7296	367.443
26.7426	412.77	26.7426	414.874	26.7426	352.901
26.7556	403	26.7556	438.201	26.7556	371.799
26.7686	385.539	26.7686	404.419	26.7686	406.66
26.7816	391.825	26.7816	384.918	26.7816	396.158
26.7946	405.634	26.7946	384.255	26.7946	382.779
26.8076	388.721	26.8076	388.11	26.8076	389.088
26.8206	392.453	26.8206	399.935	26.8206	400.693
26.8336	400.745	26.8336	449.765	26.8336	380.148
26.8466	410.314	26.8466	417.754	26.8466	365.314
26.8596	416.603	26.8596	403.733	26.8596	381.221
26.8726	422.175	26.8726	405.573	26.8726	393.815
26.8856	426.098	26.8856	393.94	26.8856	366.594
26.8986	413.821	26.8986	415.876	26.8986	368.271
26.9116	397.427	26.9116	383.214	26.9116	381.224
26.9246	413.038	26.9246	392.645	26.9246	368.187
26.9376	405.615	26.9376	393.699	26.9376	368.611
26.9506	428.493	26.9506	403.233	26.9506	379.265
26.9636	415.316	26.9636	395.618	26.9636	387.553
26.9766	383.374	26.9766	410.238	26.9766	382.769
26.9896	379.29	26.9896	414.359	26.9896	377.351
27.0026	415.194	27.0026	403.265	27.0026	365.652
27.0156	395.357	27.0156	434.892	27.0156	386.426
27.0286	381.623	27.0286	377.659	27.0286	390.611
27.0416	418	27.0416	371.637	27.0416	356.269
27.0546	418.344	27.0546	376.699	27.0546	380
27.0676	416.439	27.0676	410.78	27.0676	380.809
27.0806	397.544	27.0806	416.202	27.0806	381.354
27.0936	400.538	27.0936	394.006	27.0936	359.864
27.1066	427	27.1066	386.415	27.1066	354.981
27.1196	384.787	27.1196	377.344	27.1196	370.687
27.1326	411.663	27.1326	389.132	27.1326	386.745
27.1456	412.376	27.1456	402.624	27.1456	360.693
27.1586	438.766	27.1586	376.049	27.1586	358.185
27.1716	407.247	27.1716	404.103	27.1716	360.742
27.1846	409.492	27.1846	385.031	27.1846	369
27.1976	400.871	27.1976	408.558	27.1976	368.875
27.2106	372.215	27.2106	373.054	27.2106	367.422
27.2236	430.043	27.2236	392.556	27.2236	375.385
27.2366	430.639	27.2366	405.986	27.2366	383.573
27.2496	420.688	27.2496	434.564	27.2496	371.298
27.2626	449.089	27.2626	415.779	27.2626	383.506
27.2756	380.121	27.2756	399.046	27.2756	346.08
27.2886	418.734	27.2886	413.898	27.2886	371.822
27.3016	389.503	27.3016	410.067	27.3016	395.598
27.3146	429.88	27.3146	359.387	27.3146	401.84
27.3276	409.805	27.3276	372.451	27.3276	399.11
27.3406	393.744	27.3406	368.233	27.3406	370.396
27.3536	417.532	27.3536	421.783	27.3536	374.661
27.3666	388.19	27.3666	403.526	27.3666	375.934
27.3796	429.414	27.3796	388.144	27.3796	352.907
27.3926	422.035	27.3926	413.5	27.3926	380.241
27.4056	447.212	27.4056	398.827	27.4056	376.673
27.4186	428.545	27.4186	395.212	27.4186	377.788
27.4316	418.928	27.4316	423.289	27.4316	378
27.4446	414.504	27.4446	391.162	27.4446	383.245
27.4576	397.581	27.4576	400.691	27.4576	360.667
27.4706	426.607	27.4706	394.457	27.4706	373.231
27.4836	399.915	27.4836	382.024	27.4836	389.509
27.4966	427.376	27.4966	399.191	27.4966	377.815
27.5096	407.616	27.5096	369.196	27.5096	382.42
27.5226	419.106	27.5226	410.874	27.5226	379.113
27.5356	430.242	27.5356	405.907	27.5356	374.781
27.5486	422.463	27.5486	403.589	27.5486	366.053
27.5616	460.025	27.5616	409.494	27.5616	377.342
27.5746	463.251	27.5746	405.576	27.5746	384.874
27.5876	450.291	27.5876	411.65	27.5876	378.35
27.6006	459.081	27.6006	401.164	27.6006	363.164
27.6136	452.568	27.6136	400.726	27.6136	394.02
27.6266	446.794	27.6266	413.028	27.6266	369.976
27.6396	451.802	27.6396	407.572	27.6396	355.549
27.6526	444.701	27.6526	427.606	27.6526	394.344
27.6656	496.023	27.6656	414.427	27.6656	408.589
27.6786	481.443	27.6786	407.782	27.6786	405.218
27.6916	513.676	27.6916	444.65	27.6916	408.113
27.7046	517.757	27.7046	468.432	27.7046	411.351
27.7176	556.267	27.7176	461.348	27.7176	402.68
27.7306	576.065	27.7306	455.344	27.7306	415.707
27.7436	574	27.7436	473.085	27.7436	430.813
27.7566	612.158	27.7566	503.351	27.7566	428.912
27.7696	647.773	27.7696	521.26	27.7696	422.244
27.7826	687.422	27.7826	550.877	27.7826	456.967
27.7956	720.943	27.7956	579.73	27.7956	457.571
27.8086	814.075	27.8086	611.255	27.8086	460.888
27.8216	893.281	27.8216	641.072	27.8216	507.595
27.8346	1000.08	27.8346	710.949	27.8346	552.175
27.8476	1111.75	27.8476	786.158	27.8476	577.197
27.8606	1182.18	27.8606	818.905	27.8606	602.811
27.8736	1252.55	27.8736	867	27.8736	667.84
27.8866	1435.68	27.8866	958.968	27.8866	763.137
27.8996	1657.77	27.8996	1076.43	27.8996	835.868
27.9126	1851.07	27.9126	1189.21	27.9126	875.507
27.9256	2107.12	27.9256	1302.89	27.9256	939.684
27.9386	2340.5	27.9386	1486.29	27.9386	1051.62
27.9516	2538.01	27.9516	1692.76	27.9516	1175.43
27.9646	2777.26	27.9646	1832.11	27.9646	1339.17
27.9776	2937.97	27.9776	1936.53	27.9776	1472.9
27.9906	3029.09	27.9906	2025.02	27.9906	1536.96
28.0036	3099.79	28.0036	2148.01	28.0036	1613.77
28.0166	2990.43	28.0166	2204	28.0166	1669.63
28.0296	2732.83	28.0296	2100.38	28.0296	1650.38
28.0426	2439.24	28.0426	1942.83	28.0426	1502.44
28.0556	2152.07	28.0556	1753.74	28.0556	1334.08
28.0686	1930.89	28.0686	1610.42	28.0686	1232.45
28.0816	1712.6	28.0816	1425.5	28.0816	1118.55
28.0946	1495.95	28.0946	1246.43	28.0946	1024.3
28.1076	1244.11	28.1076	1082.1	28.1076	936.728
28.1206	996.13	28.1206	978.498	28.1206	789.163
28.1336	865.009	28.1336	859.615	28.1336	632.312
28.1466	770.464	28.1466	701.981	28.1466	562.513
28.1596	679.626	28.1596	638.91	28.1596	517.372
28.1726	607.2	28.1726	582.435	28.1726	458.083
28.1856	534.84	28.1856	528.606	28.1856	434.372
28.1986	520.445	28.1986	503.979	28.1986	420.118
28.2116	490.783	28.2116	473.527	28.2116	423.702
28.2246	479.133	28.2246	491.704	28.2246	444.407
28.2376	488.817	28.2376	469.128	28.2376	420.226
28.2506	474.071	28.2506	454.321	28.2506	415.018
28.2636	474.771	28.2636	469.546	28.2636	373.506
28.2766	452.306	28.2766	436.674	28.2766	376.172
28.2896	441.312	28.2896	439.25	28.2896	395.334
28.3026	469.642	28.3026	426.273	28.3026	379.273
28.3156	447	28.3156	409.442	28.3156	371.651
28.3286	444.408	28.3286	406.966	28.3286	390.009
28.3416	439.115	28.3416	436.411	28.3416	377.242
28.3546	456.871	28.3546	386.029	28.3546	379.745
28.3676	434.608	28.3676	442.018	28.3676	400.742
28.3806	423.27	28.3806	438.696	28.3806	375.319
28.3936	450.7	28.3936	397.846	28.3936	380.445
28.4066	449.979	28.4066	415.678	28.4066	396.783
28.4196	457.689	28.4196	422.492	28.4196	375.441
28.4326	464.32	28.4326	403.2	28.4326	363.2
28.4456	430.55	28.4456	429.927	28.4456	354.513
28.4586	437.804	28.4586	398.302	28.4586	389.598
28.4716	462.278	28.4716	409.729	28.4716	375.827
28.4846	450.904	28.4846	409.169	28.4846	364.723
28.4976	407.027	28.4976	435.197	28.4976	375.112
28.5106	445.428	28.5106	447.311	28.5106	400.581
28.5236	422.516	28.5236	390.809	28.5236	363.91
28.5366	451.366	28.5366	406.244	28.5366	382.178
28.5496	460.368	28.5496	412.154	28.5496	408.649
28.5626	472.229	28.5626	417.125	28.5626	366.166
28.5756	482.696	28.5756	422.783	28.5756	374.13
28.5886	454.992	28.5886	403.031	28.5886	386.023
28.6016	447.072	28.6016	435.704	28.6016	410.775
28.6146	482.319	28.6146	413.435	28.6146	403.151
28.6276	466.49	28.6276	411.058	28.6276	390.375
28.6406	491.954	28.6406	414.845	28.6406	390.961
28.6536	505.367	28.6536	437.832	28.6536	397.659
28.6666	522.004	28.6666	432.41	28.6666	439.422
28.6796	539.767	28.6796	470.191	28.6796	415.919
28.6926	580.627	28.6926	459.177	28.6926	378.059
28.7056	565.767	28.7056	480.791	28.7056	409.642
28.7186	562.197	28.7186	486.607	28.7186	410.295
28.7316	615.508	28.7316	518.213	28.7316	422.485
28.7446	661.684	28.7446	545.81	28.7446	407.244
28.7576	713.213	28.7576	548.128	28.7576	452.957
28.7706	763.101	28.7706	600.584	28.7706	471.206
28.7836	812.605	28.7836	601.331	28.7836	504.528
28.7966	866.32	28.7966	686.745	28.7966	528.528
28.8096	987.355	28.8096	702.168	28.8096	538.658
28.8226	1086.48	28.8226	800.68	28.8226	575.36
28.8356	1259.8	28.8356	878.869	28.8356	635.807
28.8486	1401.13	28.8486	952.989	28.8486	684.915
28.8616	1532.41	28.8616	1005.25	28.8616	758.991
28.8746	1650.79	28.8746	1072.92	28.8746	790.088
28.8876	1820.5	28.8876	1195.64	28.8876	888.272
28.9006	2141.42	28.9006	1337.61	28.9006	1006.77
28.9136	2349.21	28.9136	1507.52	28.9136	1071.14
28.9266	2510.85	28.9266	1676.07	28.9266	1180.33
28.9396	2640.96	28.9396	1791.57	28.9396	1330.55
28.9526	2818.35	28.9526	1857.05	28.9526	1446.76
28.9656	2771.3	28.9656	1931.91	28.9656	1518.5
28.9786	2612.55	28.9786	2001.71	28.9786	1515.61
28.9916	2417.4	28.9916	1914.92	28.9916	1423.8
29.0046	2212.9	29.0046	1790.77	29.0046	1315.92
29.0176	1952.68	29.0176	1565.07	29.0176	1175.91
29.0306	1729.27	29.0306	1384.74	29.0306	1092.15
29.0436	1550.26	29.0436	1252.41	29.0436	989.717
29.0566	1312.97	29.0566	1169.95	29.0566	901.514
29.0696	1124.36	29.0696	1047.32	29.0696	781.661
29.0826	952.837	29.0826	870.085	29.0826	670.474
29.0956	781.537	29.0956	764.004	29.0956	551.658
29.1086	647.119	29.1086	645.353	29.1086	513.101
29.1216	585.147	29.1216	571.306	29.1216	479.035
29.1346	539.948	29.1346	519.601	29.1346	437.316
29.1476	512.129	29.1476	494.891	29.1476	432.446
29.1606	504.921	29.1606	460.495	29.1606	409.04
29.1736	472.169	29.1736	412.813	29.1736	413.95
29.1866	464.246	29.1866	410.979	29.1866	420.387
29.1996	468.981	29.1996	441.314	29.1996	406.862
29.2126	441.538	29.2126	447.982	29.2126	406.574
29.2256	426.088	29.2256	429.249	29.2256	394.102
29.2386	458.28	29.2386	415.447	29.2386	406.241
29.2516	463.74	29.2516	401.092	29.2516	395.862
29.2646	436.605	29.2646	405.579	29.2646	345.451
29.2776	426.349	29.2776	421.9	29.2776	353.278
29.2906	420.861	29.2906	424.93	29.2906	369.232
29.3036	417.082	29.3036	406.426	29.3036	371.201
29.3166	402.43	29.3166	398.585	29.3166	367.853
29.3296	407.367	29.3296	412.34	29.3296	365.768
29.3426	421.746	29.3426	395.64	29.3426	379.535
29.3556	402.703	29.3556	400.036	29.3556	368.726
29.3686	376.294	29.3686	404.126	29.3686	364.776
29.3816	374.892	29.3816	382.914	29.3816	358.41
29.3946	392.7	29.3946	388.056	29.3946	368.413
29.4076	389.859	29.4076	382.262	29.4076	366.805
29.4206	391.173	29.4206	399.05	29.4206	396.291
29.4336	405.456	29.4336	405.88	29.4336	368.168
29.4466	390.692	29.4466	387.809	29.4466	346.733
29.4596	393.681	29.4596	375.647	29.4596	340.059
29.4726	401.567	29.4726	378.177	29.4726	362.156
29.4856	394.552	29.4856	397.428	29.4856	379
29.4986	369.11	29.4986	405.468	29.4986	376.549
29.5116	386.96	29.5116	398.739	29.5116	364.478
29.5246	384.456	29.5246	393.006	29.5246	361.607
29.5376	403.574	29.5376	404.362	29.5376	384.978
29.5506	385.6	29.5506	408.732	29.5506	365.333
29.5636	374.933	29.5636	378.595	29.5636	372.338
29.5766	391.791	29.5766	393.69	29.5766	381.013
29.5896	377.972	29.5896	396.628	29.5896	379.658
29.6026	364.546	29.6026	367.037	29.6026	382.503
29.6156	371.683	29.6156	385.356	29.6156	362.061
29.6286	398.443	29.6286	363.964	29.6286	327.908
29.6416	390.27	29.6416	369.467	29.6416	358.647
29.6546	421.632	29.6546	407.063	29.6546	346.498
29.6676	392.404	29.6676	398.033	29.6676	350.162
29.6806	386.005	29.6806	372.99	29.6806	336.33
29.6936	393.363	29.6936	360.164	29.6936	338.514
29.7066	406.738	29.7066	348.395	29.7066	366.524
29.7196	413.616	29.7196	368.413	29.7196	356.348
29.7326	421.439	29.7326	370.489	29.7326	348.428
29.7456	368.068	29.7456	367.118	29.7456	365.589
29.7586	401.359	29.7586	368.756	29.7586	368.705
29.7716	360.55	29.7716	372.648	29.7716	359.96
29.7846	342.757	29.7846	353.466	29.7846	374.124
29.7976	391.062	29.7976	378.844	29.7976	333.766
29.8106	383.412	29.8106	375.703	29.8106	333.934
29.8236	426.034	29.8236	358.408	29.8236	374.583
29.8366	362.097	29.8366	366.065	29.8366	382.79
29.8496	364.385	29.8496	386.192	29.8496	358.269
29.8626	373.772	29.8626	366.628	29.8626	340.857
29.8756	367.006	29.8756	387.683	29.8756	369.665
29.8886	419.687	29.8886	371.087	29.8886	352.035
29.9016	384.044	29.9016	380.988	29.9016	355.995
29.9146	390.922	29.9146	359.245	29.9146	364.9
29.9276	375.337	29.9276	383.474	29.9276	363.042
29.9406	394.38	29.9406	374.31	29.9406	346.527
29.9536	358.554	29.9536	365.368	29.9536	372.855
29.9666	398.764	29.9666	393.475	29.9666	341.728
29.9796	355.916	29.9796	352.734	29.9796	363.481
29.9926	382.739	29.9926	385.314	29.9926	332.473
30.0056	401.549	30.0056	365.934	30.0056	395.278
30.0186	372.078	30.0186	384.918	30.0186	344.612
30.0316	390.589	30.0316	374.406	30.0316	364.188
30.0446	387.662	30.0446	377.448	30.0446	398.137
30.0576	377.323	30.0576	409.67	30.0576	375.608
30.0706	363.823	30.0706	384.427	30.0706	344.167
30.0836	397.255	30.0836	388.599	30.0836	340.86
30.0966	407.25	30.0966	356.002	30.0966	353.749
30.1096	402.96	30.1096	373.521	30.1096	342.56
30.1226	400.34	30.1226	402.073	30.1226	348.301
30.1356	389.338	30.1356	388.956	30.1356	362.303
30.1486	378.897	30.1486	363.933	30.1486	356.897
30.1616	398.609	30.1616	390.213	30.1616	386.213
30.1746	374.755	30.1746	401.162	30.1746	358.431
30.1876	390.415	30.1876	375.463	30.1876	347.439
30.2006	404.706	30.2006	404.217	30.2006	366.264
30.2136	378.095	30.2136	386.095	30.2136	401.665
30.2266	384.015	30.2266	406.278	30.2266	359.951
30.2396	379.37	30.2396	370.07	30.2396	345.222
30.2526	383.309	30.2526	367.156	30.2526	368.657
30.2656	391.047	30.2656	372	30.2656	354.65
30.2786	386.601	30.2786	380.532	30.2786	359.51
30.2916	372.782	30.2916	380.494	30.2916	378.321
30.3046	374.221	30.3046	391.441	30.3046	372.25
30.3176	370.187	30.3176	383.375	30.3176	369.044
30.3306	428.764	30.3306	387.742	30.3306	385.441
30.3436	414.023	30.3436	363.236	30.3436	367.204
30.3566	384.485	30.3566	369.5	30.3566	343.576
30.3696	389.982	30.3696	399.606	30.3696	352.115
30.3826	418.371	30.3826	373.364	30.3826	363.79
30.3956	407.131	30.3956	388.061	30.3956	357.917
30.4086	390.776	30.4086	394.093	30.4086	381.143
30.4216	405.047	30.4216	371.962	30.4216	373.721
30.4346	430.983	30.4346	387.087	30.4346	368.247
30.4476	419.3	30.4476	386.121	30.4476	382.985
30.4606	433.323	30.4606	362.557	30.4606	378.846
30.4736	416.646	30.4736	360.746	30.4736	368.627
30.4866	380.477	30.4866	378.15	30.4866	373.732
30.4996	376	30.4996	395.593	30.4996	385.424
30.5126	368.013	30.5126	422.765	30.5126	370.3
30.5256	402.801	30.5256	425.847	30.5256	370.765
30.5386	429.21	30.5386	412	30.5386	382.899
30.5516	404.931	30.5516	399.936	30.5516	372.968
30.5646	400.377	30.5646	384.551	30.5646	370.942
30.5776	405.137	30.5776	402.244	30.5776	365.826
30.5906	414.241	30.5906	427.365	30.5906	362.148
30.6036	418.351	30.6036	435.556	30.6036	381.963
30.6166	411.89	30.6166	417.535	30.6166	392.016
30.6296	422.102	30.6296	388	30.6296	382.455
30.6426	424.267	30.6426	393.632	30.6426	398.361
30.6556	436.392	30.6556	396.767	30.6556	397.486
30.6686	438.225	30.6686	398.441	30.6686	366.614
30.6816	414.614	30.6816	403.352	30.6816	363.897
30.6946	421.329	30.6946	391.852	30.6946	369.611
30.7076	424.548	30.7076	395.439	30.7076	395.259
30.7206	418.253	30.7206	408.626	30.7206	382.858
30.7336	413.726	30.7336	417.458	30.7336	371.357
30.7466	417.2	30.7466	424.8	30.7466	348.323
30.7596	437.439	30.7596	413.159	30.7596	376.222
30.7726	446.338	30.7726	419.994	30.7726	388.664
30.7856	451.648	30.7856	417.889	30.7856	391.833
30.7986	447.345	30.7986	421.288	30.7986	399.602
30.8116	432.566	30.8116	423.169	30.8116	393.042
30.8246	428.766	30.8246	440.405	30.8246	399.706
30.8376	431.862	30.8376	418.697	30.8376	404.688
30.8506	437.234	30.8506	424.981	30.8506	424.489
30.8636	458.735	30.8636	416.206	30.8636	431.858
30.8766	449.089	30.8766	421.638	30.8766	407.162
30.8896	439.394	30.8896	446.447	30.8896	402.054
30.9026	481.314	30.9026	449.07	30.9026	421.548
30.9156	447.154	30.9156	428.953	30.9156	395.799
30.9286	427.86	30.9286	413.066	30.9286	409.737
30.9416	434.28	30.9416	402.925	30.9416	433.695
30.9546	451.682	30.9546	396.852	30.9546	414.659
30.9676	470.074	30.9676	428.036	30.9676	403.889
30.9806	463.722	30.9806	460.577	30.9806	400.402
[truncated: 4,539 more rows]

## Sheet: TGA-190°C
#EXPORTTYPE:	ALL
#FILE:	190-S.ngb-ds3
#FORMAT:	NETZSCH5
#FTYPE:	ASCII
#IDENTITY:	190-S
#DECIMAL:	COMMA
#SEPARATOR:	SEMICOLON
#MTYPE:	DTA
#INSTRUMENT:	NETZSCH STA 449F3
#PROJECT:	Ar-Ge
#DATE/TIME:	14.11.2019 11:29:41 (UTC+3)
#CORR. FILE:	corr-DTA-1550-3.ngb-bs3
#TEMPCAL:	TCALZERO.TCX
#SENSITIVITY:	SENSZERO.EXX
#LABORATORY:	BOREN ARGE
#OPERATOR:	ESEN
#REMARK:
#SAMPLE:	190-S
#SAMPLE MASS /mg:	2.84
#MATERIAL:
#REFERENCE:
#REFERENCE MASS /mg:	0
#TYPE OF CRUCIBLE:	DTA/TG pan Al2O3
#SAMPLE CRUCIBLE MASS /mg:	0
#REFERENCE CRUCIBLE MASS /mg:	0
#DSC RANGE /‘V:	5000
#TG RANGE /mg:	35000
#TAU-R:	---
#CORR. CODE:	20
#EXO:	-1
#RANGE:	25›C/10,0(K/min)/800›C
#SEGMENT:	S1/1
#SEG. 1:	25›C/10,0(K/min)/800›C
#*RESULTS:	File	Result	Unit	Y_value	Unit	Range_Xmin	Unit	Range_Xmax	Unit	Range_Ymin	Unit	Range_Ymax	Unit
##Temp./›C	Time/min	Mass/%	Sensit./(uV/mW)	Segment
21.985	0	100	1	1
21.978	0.01	100.12	1	0
21.984	0.02	100.12	1	0
21.972	0.03	100.102	1	0
21.98	0.04	100.085	1	0
21.978	0.05	100.201	1	0
21.982	0.06	100.637	1	0
21.973	0.07	100.697	1	0
21.984	0.08	100.859	1	0
21.994	0.09	101.007	1	1
21.995	0.1	101.141	1	1
21.99	0.11	101.292	1	1
21.988	0.12	101.345	1	1
21.994	0.13	101.507	1	1
21.972	0.14	101.63	1	0
21.978	0.15	101.845	1	0
21.978	0.16	102.106	1	0
21.989	0.17	102.275	1	1
21.996	0.18	102.549	1	1
21.992	0.19	102.799	1	1
22.012	0.2	103.053	1	1
22.008	0.21	103.303	1	1
22.042	0.22	103.489	1	1
22.053	0.23	103.665	1	1
22.047	0.24	103.799	1	1
22.055	0.25	103.915	1	1
22.069	0.26	103.986	1	1
22.083	0.27	103.975	1	1
22.087	0.28	103.926	1	1
22.12	0.29	103.827	1	1
22.13	0.3	103.75	1	1
22.159	0.31	103.637	1	1
22.179	0.32	103.592	1	1
22.178	0.33	103.542	1	1
22.225	0.34	103.489	1	1
22.244	0.35	103.401	1	1
22.273	0.36	103.352	1	1
22.305	0.37	103.292	1	1
22.311	0.38	103.25	1	1
22.383	0.39	103.18	1	1
22.386	0.4	103.158	1	1
22.435	0.41	103.109	1	1
22.478	0.42	103.077	1	1
22.497	0.43	103.077	1	1
22.535	0.44	103.063	1	1
22.574	0.45	103.049	1	1
22.622	0.46	103.042	1	1
22.66	0.47	103.035	1	1
22.699	0.48	103.011	1	1
22.749	0.49	102.958	1	1
22.778	0.5	102.891	1	1
22.839	0.51	102.884	1	1
22.881	0.52	102.884	1	1
22.934	0.53	102.884	1	1
22.969	0.54	102.884	1	1
23.025	0.55	102.884	1	1
23.063	0.56	102.884	1	1
23.12	0.57	102.873	1	1
23.166	0.58	102.856	1	1
23.221	0.59	102.849	1	1
23.269	0.6	102.838	1	1
23.319	0.61	102.817	1	1
23.37	0.62	102.799	1	1
23.41	0.63	102.775	1	1
23.483	0.64	102.739	1	1
23.531	0.65	102.708	1	1
23.571	0.66	102.687	1	1
23.623	0.67	102.662	1	1
23.678	0.68	102.648	1	1
23.737	0.69	102.63	1	1
23.782	0.7	102.616	1	1
23.847	0.71	102.599	1	1
23.879	0.72	102.585	1	1
23.947	0.73	102.567	1	1
23.994	0.74	102.556	1	1
24.05	0.75	102.546	1	1
24.118	0.76	102.532	1	1
24.168	0.77	102.514	1	1
24.223	0.78	102.5	1	1
24.271	0.79	102.479	1	1
24.343	0.8	102.468	1	1
24.387	0.81	102.454	1	1
24.456	0.82	102.437	1	1
24.504	0.83	102.426	1	1
24.565	0.84	102.415	1	1
24.625	0.85	102.398	1	1
24.678	0.86	102.384	1	1
24.75	0.87	102.335	1	1
24.799	0.88	102.296	1	1
24.884	0.89	102.278	1	1
24.925	0.9	102.278	1	1
25.003	0.91	102.271	1	1
25.05	0.92	102.254	1	1
25.113	0.93	102.243	1	1
25.198	0.94	102.218	1	1
25.254	0.95	102.183	1	1
25.332	0.96	102.187	1	1
25.397	0.97	102.197	1	1
25.449	0.98	102.183	1	1
25.504	0.99	102.176	1	1
25.594	1	102.173	1	1
25.653	1.01	102.162	1	1
25.726	1.02	102.144	1	1
25.809	1.03	102.176	1	1
25.885	1.04	102.239	1	1
25.955	1.05	102.239	1	1
26.019	1.06	102.261	1	1
26.1	1.07	102.243	1	1
26.179	1.08	102.254	1	1
26.25	1.09	102.292	1	1
26.335	1.1	102.324	1	1
26.406	1.11	102.324	1	1
26.507	1.12	102.352	1	1
26.576	1.13	102.345	1	1
26.636	1.14	102.359	1	1
26.749	1.15	102.384	1	1
26.826	1.16	102.373	1	1
26.897	1.17	102.37	1	1
26.988	1.18	102.408	1	1
27.065	1.19	102.387	1	1
27.16	1.2	102.391	1	1
27.234	1.21	102.401	1	1
27.322	1.22	102.398	1	1
27.401	1.23	102.419	1	1
27.49	1.24	102.458	1	1
27.564	1.25	102.493	1	1
27.642	1.26	102.486	1	1
27.738	1.27	102.504	1	1
27.816	1.28	102.532	1	1
27.923	1.29	102.588	1	1
28.005	1.3	102.585	1	1
28.083	1.31	102.581	1	1
28.184	1.32	102.592	1	1
28.262	1.33	102.588	1	1
28.362	1.34	102.588	1	1
28.444	1.35	102.602	1	1
28.515	1.36	102.637	1	1
28.615	1.37	102.658	1	1
28.725	1.38	102.658	1	1
28.812	1.39	102.701	1	1
28.904	1.4	102.718	1	1
28.987	1.41	102.729	1	1
29.089	1.42	102.761	1	1
29.175	1.43	102.746	1	1
29.255	1.44	102.743	1	1
29.361	1.45	102.775	1	1
29.454	1.46	102.789	1	1
29.552	1.47	102.789	1	1
29.632	1.48	102.782	1	1
29.736	1.49	102.803	1	1
29.836	1.5	102.817	1	1
29.916	1.51	102.806	1	1
30.009	1.52	102.789	1	1
30.102	1.53	102.785	1	1
30.193	1.54	102.789	1	1
30.304	1.55	102.803	1	1
30.389	1.56	102.817	1	1
30.498	1.57	102.831	1	1
30.593	1.58	102.827	1	1
30.688	1.59	102.799	1	1
30.803	1.6	102.768	1	1
30.885	1.61	102.806	1	1
30.997	1.62	102.838	1	1
31.087	1.63	102.824	1	1
31.184	1.64	102.82	1	1
31.297	1.65	102.849	1	1
31.407	1.66	102.859	1	1
31.502	1.67	102.866	1	1
31.603	1.68	102.894	1	1
31.685	1.69	102.901	1	1
31.79	1.7	102.887	1	1
31.909	1.71	102.884	1	1
31.996	1.72	102.873	1	1
32.11	1.73	102.866	1	1
32.206	1.74	102.88	1	1
32.297	1.75	102.866	1	1
32.407	1.76	102.852	1	1
32.519	1.77	102.866	1	1
32.617	1.78	102.884	1	1
32.715	1.79	102.891	1	1
32.836	1.8	102.87	1	1
32.948	1.81	102.877	1	1
33.052	1.82	102.884	1	1
33.164	1.83	102.898	1	1
33.247	1.84	102.919	1	1
33.372	1.85	102.944	1	1
33.476	1.86	102.961	1	1
33.561	1.87	102.986	1	1
33.692	1.88	102.986	1	1
33.784	1.89	102.958	1	1
33.905	1.9	102.958	1	1
34.026	1.91	102.975	1	1
34.143	1.92	102.979	1	1
34.253	1.93	102.979	1	1
34.359	1.94	102.979	1	1
34.467	1.95	102.989	1	1
34.567	1.96	103	1	1
34.698	1.97	102.996	1	1
34.796	1.98	102.996	1	1
34.908	1.99	103.014	1	1
35.023	2	103.049	1	1
35.135	2.01	103.077	1	1
35.247	2.02	103.085	1	1
35.363	2.03	103.099	1	1
35.488	2.04	103.07	1	1
35.597	2.05	103.053	1	1
35.706	2.06	103.06	1	1
35.818	2.07	103.07	1	1
35.934	2.08	103.077	1	1
36.047	2.09	103.081	1	1
36.157	2.1	103.077	1	1
36.268	2.11	103.099	1	1
36.387	2.12	103.13	1	1
36.511	2.13	103.148	1	1
36.627	2.14	103.137	1	1
36.752	2.15	103.148	1	1
36.858	2.16	103.176	1	1
36.97	2.17	103.187	1	1
37.087	2.18	103.19	1	1
37.194	2.19	103.194	1	1
37.31	2.2	103.194	1	1
37.421	2.21	103.183	1	1
37.55	2.22	103.183	1	1
37.675	2.23	103.204	1	1
37.791	2.24	103.232	1	1
37.907	2.25	103.25	1	1
38.026	2.26	103.25	1	1
38.146	2.27	103.239	1	1
38.248	2.28	103.246	1	1
38.379	2.29	103.239	1	1
38.497	2.3	103.239	1	1
38.617	2.31	103.236	1	1
38.724	2.32	103.215	1	1
38.86	2.33	103.222	1	1
38.979	2.34	103.229	1	1
39.097	2.35	103.236	1	1
39.225	2.36	103.243	1	1
39.333	2.37	103.232	1	1
39.451	2.38	103.239	1	1
39.575	2.39	103.239	1	1
39.693	2.4	103.239	1	1
39.824	2.41	103.246	1	1
39.935	2.42	103.25	1	1
40.059	2.43	103.254	1	1
40.179	2.44	103.264	1	1
40.3	2.45	103.285	1	1
40.423	2.46	103.303	1	1
40.542	2.47	103.303	1	1
40.655	2.48	103.296	1	1
40.789	2.49	103.296	1	1
40.918	2.5	103.299	1	1
41.05	2.51	103.31	1	1
41.157	2.52	103.313	1	1
41.287	2.53	103.32	1	1
41.402	2.54	103.324	1	1
41.528	2.55	103.324	1	1
41.649	2.56	103.327	1	1
41.772	2.57	103.338	1	1
41.893	2.58	103.345	1	1
42.024	2.59	103.338	1	1
42.145	2.6	103.331	1	1
42.268	2.61	103.317	1	1
42.386	2.62	103.313	1	1
42.519	2.63	103.317	1	1
42.643	2.64	103.331	1	1
42.775	2.65	103.335	1	1
42.887	2.66	103.342	1	1
43.009	2.67	103.349	1	1
43.138	2.68	103.366	1	1
43.255	2.69	103.384	1	1
43.392	2.7	103.398	1	1
43.502	2.71	103.405	1	1
43.635	2.72	103.405	1	1
43.769	2.73	103.412	1	1
43.897	2.74	103.426	1	1
44.008	2.75	103.44	1	1
44.134	2.76	103.451	1	1
44.267	2.77	103.468	1	1
44.394	2.78	103.472	1	1
44.511	2.79	103.475	1	1
44.638	2.8	103.482	1	1
44.75	2.81	103.489	1	1
44.881	2.82	103.479	1	1
45.002	2.83	103.482	1	1
45.136	2.84	103.482	1	1
45.276	2.85	103.482	1	1
45.393	2.86	103.493	1	1
45.523	2.87	103.504	1	1
45.635	2.88	103.511	1	1
45.758	2.89	103.514	1	1
45.893	2.9	103.525	1	1
46.02	2.91	103.532	1	1
46.148	2.92	103.535	1	1
46.281	2.93	103.528	1	1
46.409	2.94	103.528	1	1
46.541	2.95	103.528	1	1
46.655	2.96	103.535	1	1
46.774	2.97	103.539	1	1
46.893	2.98	103.539	1	1
47.044	2.99	103.553	1	1
47.169	3	103.563	1	1
47.284	3.01	103.581	1	1
47.424	3.02	103.592	1	1
47.552	3.03	103.595	1	1
47.68	3.04	103.592	1	1
47.807	3.05	103.592	1	1
47.94	3.06	103.592	1	1
48.065	3.07	103.585	1	1
48.18	3.08	103.574	1	1
48.324	3.09	103.567	1	1
48.429	3.1	103.556	1	1
48.567	3.11	103.553	1	1
48.695	3.12	103.546	1	1
48.823	3.13	103.539	1	1
48.949	3.14	103.539	1	1
49.076	3.15	103.539	1	1
49.204	3.16	103.542	1	1
49.34	3.17	103.546	1	1
49.474	3.18	103.542	1	1
49.588	3.19	103.542	1	1
49.725	3.2	103.535	1	1
49.855	3.21	103.535	1	1
49.977	3.22	103.549	1	1
50.115	3.23	103.56	1	1
50.245	3.24	103.567	1	1
50.37	3.25	103.567	1	1
50.482	3.26	103.57	1	1
50.617	3.27	103.57	1	1
50.744	3.28	103.57	1	1
50.862	3.29	103.57	1	1
51.011	3.3	103.574	1	1
51.139	3.31	103.574	1	1
51.264	3.32	103.585	1	1
51.402	3.33	103.599	1	1
51.514	3.34	103.613	1	1
51.649	3.35	103.62	1	1
51.781	3.36	103.63	1	1
51.902	3.37	103.637	1	1
52.032	3.38	103.644	1	1
52.154	3.39	103.655	1	1
52.276	3.4	103.669	1	1
52.413	3.41	103.683	1	1
52.547	3.42	103.694	1	1
52.67	3.43	103.708	1	1
52.8	3.44	103.715	1	1
52.938	3.45	103.718	1	1
53.048	3.46	103.722	1	1
53.196	3.47	103.722	1	1
53.316	3.48	103.718	1	1
53.434	3.49	103.715	1	1
53.57	3.5	103.715	1	1
53.698	3.51	103.711	1	1
53.829	3.52	103.711	1	1
53.965	3.53	103.711	1	1
54.08	3.54	103.708	1	1
54.212	3.55	103.708	1	1
54.339	3.56	103.704	1	1
54.48	3.57	103.704	1	1
54.613	3.58	103.701	1	1
54.723	3.59	103.701	1	1
54.851	3.6	103.697	1	1
55.001	3.61	103.697	1	1
55.121	3.62	103.694	1	1
55.25	3.63	103.694	1	1
55.379	3.64	103.69	1	1
55.492	3.65	103.687	1	1
55.636	3.66	103.687	1	1
55.755	3.67	103.683	1	1
55.887	3.68	103.683	1	1
56.01	3.69	103.68	1	1
56.157	3.7	103.68	1	1
56.268	3.71	103.676	1	1
56.402	3.72	103.676	1	1
56.531	3.73	103.673	1	1
56.665	3.74	103.662	1	1
56.798	3.75	103.655	1	1
56.923	3.76	103.644	1	1
57.044	3.77	103.634	1	1
57.172	3.78	103.627	1	1
57.314	3.79	103.62	1	1
57.443	3.8	103.616	1	1
57.556	3.81	103.613	1	1
57.68	3.82	103.609	1	1
57.805	3.83	103.609	1	1
57.94	3.84	103.606	1	1
58.071	3.85	103.606	1	1
58.193	3.86	103.606	1	1
58.324	3.87	103.606	1	1
58.443	3.88	103.606	1	1
58.582	3.89	103.606	1	1
58.708	3.9	103.606	1	1
58.834	3.91	103.606	1	1
58.969	3.92	103.606	1	1
59.087	3.93	103.606	1	1
59.217	3.94	103.606	1	1
59.368	3.95	103.606	1	1
59.471	3.96	103.606	1	1
59.596	3.97	103.606	1	1
59.724	3.98	103.606	1	1
59.844	3.99	103.606	1	1
59.982	4	103.606	1	1
60.111	4.01	103.606	1	1
60.24	4.02	103.606	1	1
60.356	4.03	103.609	1	1
60.469	4.04	103.609	1	1
60.624	4.05	103.609	1	1
60.743	4.06	103.609	1	1
60.876	4.07	103.613	1	1
60.998	4.08	103.613	1	1
61.126	4.09	103.613	1	1
61.237	4.1	103.616	1	1
61.385	4.11	103.616	1	1
61.487	4.12	103.616	1	1
61.626	4.13	103.62	1	1
61.745	4.14	103.62	1	1
61.884	4.15	103.62	1	1
61.998	4.16	103.623	1	1
62.128	4.17	103.613	1	1
62.248	4.18	103.606	1	1
62.38	4.19	103.599	1	1
62.5	4.2	103.595	1	1
62.629	4.21	103.599	1	1
62.754	4.22	103.602	1	1
62.88	4.23	103.606	1	1
63.01	4.24	103.609	1	1
63.128	4.25	103.613	1	1
63.247	4.26	103.62	1	1
63.375	4.27	103.62	1	1
63.512	4.28	103.623	1	1
63.608	4.29	103.623	1	1
63.76	4.3	103.62	1	1
63.865	4.31	103.616	1	1
63.998	4.32	103.616	1	1
64.114	4.33	103.613	1	1
64.244	4.34	103.613	1	1
64.376	4.35	103.609	1	1
64.498	4.36	103.602	1	1
64.62	4.37	103.602	1	1
64.746	4.38	103.599	1	1
64.888	4.39	103.595	1	1
64.997	4.4	103.595	1	1
65.125	4.41	103.592	1	1
65.254	4.42	103.592	1	1
65.373	4.43	103.588	1	1
65.495	4.44	103.588	1	1
65.633	4.45	103.592	1	1
65.745	4.46	103.588	1	1
65.881	4.47	103.588	1	1
65.985	4.48	103.595	1	1
66.107	4.49	103.609	1	1
66.241	4.5	103.623	1	1
66.361	4.51	103.637	1	1
66.489	4.52	103.648	1	1
66.622	4.53	103.658	1	1
66.739	4.54	103.665	1	1
66.869	4.55	103.669	1	1
66.988	4.56	103.68	1	1
67.107	4.57	103.683	1	1
67.229	4.58	103.69	1	1
67.363	4.59	103.694	1	1
67.475	4.6	103.701	1	1
67.6	4.61	103.704	1	1
67.716	4.62	103.711	1	1
67.853	4.63	103.718	1	1
67.965	4.64	103.722	1	1
68.091	4.65	103.729	1	1
68.209	4.66	103.736	1	1
68.324	4.67	103.743	1	1
68.462	4.68	103.746	1	1
68.564	4.69	103.743	1	1
68.686	4.7	103.746	1	1
68.822	4.71	103.743	1	1
68.95	4.72	103.743	1	1
69.07	4.73	103.743	1	1
69.187	4.74	103.739	1	1
69.303	4.75	103.736	1	1
69.417	4.76	103.732	1	1
69.54	4.77	103.732	1	1
69.655	4.78	103.729	1	1
69.778	4.79	103.725	1	1
69.909	4.8	103.725	1	1
70.028	4.81	103.722	1	1
70.157	4.82	103.718	1	1
70.265	4.83	103.718	1	1
70.387	4.84	103.715	1	1
70.517	4.85	103.715	1	1
70.63	4.86	103.715	1	1
70.76	4.87	103.711	1	1
70.868	4.88	103.711	1	1
70.984	4.89	103.711	1	1
71.111	4.9	103.711	1	1
71.243	4.91	103.711	1	1
71.351	4.92	103.711	1	1
71.469	4.93	103.711	1	1
71.585	4.94	103.708	1	1
71.711	4.95	103.708	1	1
71.845	4.96	103.708	1	1
71.947	4.97	103.704	1	1
72.061	4.98	103.704	1	1
72.189	4.99	103.701	1	1
72.31	5	103.701	1	1
72.435	5.01	103.697	1	1
72.546	5.02	103.697	1	1
72.669	5.03	103.697	1	1
72.788	5.04	103.694	1	1
72.91	5.05	103.69	1	1
73.026	5.06	103.687	1	1
73.14	5.07	103.683	1	1
73.254	5.08	103.68	1	1
73.372	5.09	103.676	1	1
73.499	5.1	103.673	1	1
73.609	5.11	103.669	1	1
73.737	5.12	103.665	1	1
73.848	5.13	103.662	1	1
73.976	5.14	103.662	1	1
74.093	5.15	103.658	1	1
74.214	5.16	103.655	1	1
74.328	5.17	103.651	1	1
74.448	5.18	103.651	1	1
74.564	5.19	103.648	1	1
74.667	5.2	103.644	1	1
74.79	5.21	103.644	1	1
74.915	5.22	103.644	1	1
75.039	5.23	103.641	1	1
75.149	5.24	103.641	1	1
75.25	5.25	103.641	1	1
75.377	5.26	103.641	1	1
75.497	5.27	103.641	1	1
75.611	5.28	103.641	1	1
75.72	5.29	103.641	1	1
75.85	5.3	103.641	1	1
75.959	5.31	103.641	1	1
76.083	5.32	103.641	1	1
76.194	5.33	103.641	1	1
76.309	5.34	103.641	1	1
76.421	5.35	103.641	1	1
76.544	5.36	103.641	1	1
76.648	5.37	103.641	1	1
76.768	5.38	103.641	1	1
76.878	5.39	103.641	1	1
76.994	5.4	103.641	1	1
77.112	5.41	103.637	1	1
77.22	5.42	103.637	1	1
77.337	5.43	103.637	1	1
77.448	5.44	103.637	1	1
77.578	5.45	103.634	1	1
77.688	5.46	103.634	1	1
77.808	5.47	103.634	1	1
77.922	5.48	103.63	1	1
78.037	5.49	103.63	1	1
78.147	5.5	103.63	1	1
78.271	5.51	103.63	1	1
78.375	5.52	103.627	1	1
78.484	5.53	103.627	1	1
78.61	5.54	103.627	1	1
78.724	5.55	103.623	1	1
78.839	5.56	103.623	1	1
78.948	5.57	103.623	1	1
79.065	5.58	103.62	1	1
79.186	5.59	103.62	1	1
79.276	5.6	103.62	1	1
79.405	5.61	103.616	1	1
79.514	5.62	103.616	1	1
79.629	5.63	103.616	1	1
79.746	5.64	103.616	1	1
79.865	5.65	103.613	1	1
79.982	5.66	103.613	1	1
80.104	5.67	103.613	1	1
80.197	5.68	103.609	1	1
80.32	5.69	103.609	1	1
80.429	5.7	103.609	1	1
80.545	5.71	103.606	1	1
80.654	5.72	103.606	1	1
80.78	5.73	103.606	1	1
80.888	5.74	103.606	1	1
80.996	5.75	103.602	1	1
81.092	5.76	103.602	1	1
81.233	5.77	103.602	1	1
81.343	5.78	103.602	1	1
81.447	5.79	103.599	1	1
81.566	5.8	103.599	1	1
81.674	5.81	103.599	1	1
81.772	5.82	103.595	1	1
81.907	5.83	103.595	1	1
82.014	5.84	103.595	1	1
82.117	5.85	103.595	1	1
82.229	5.86	103.592	1	1
82.345	5.87	103.592	1	1
82.463	5.88	103.592	1	1
82.576	5.89	103.588	1	1
82.687	5.9	103.588	1	1
82.799	5.91	103.588	1	1
82.902	5.92	103.585	1	1
83.025	5.93	103.581	1	1
83.122	5.94	103.577	1	1
83.248	5.95	103.574	1	1
83.359	5.96	103.57	1	1
83.475	5.97	103.57	1	1
83.577	5.98	103.567	1	1
83.688	5.99	103.563	1	1
83.799	6	103.563	1	1
83.914	6.01	103.56	1	1
84.028	6.02	103.56	1	1
84.131	6.03	103.556	1	1
84.257	6.04	103.556	1	1
84.346	6.05	103.553	1	1
84.475	6.06	103.553	1	1
84.587	6.07	103.549	1	1
84.693	6.08	103.549	1	1
84.809	6.09	103.546	1	1
84.903	6.1	103.546	1	1
85.029	6.11	103.542	1	1
85.14	6.12	103.542	1	1
85.247	6.13	103.542	1	1
85.359	6.14	103.539	1	1
85.469	6.15	103.539	1	1
85.58	6.16	103.535	1	1
85.69	6.17	103.535	1	1
85.806	6.18	103.535	1	1
85.923	6.19	103.535	1	1
86.035	6.2	103.532	1	1
86.13	6.21	103.525	1	1
86.252	6.22	103.521	1	1
86.367	6.23	103.518	1	1
86.461	6.24	103.514	1	1
86.578	6.25	103.511	1	1
86.67	6.26	103.507	1	1
86.778	6.27	103.504	1	1
86.907	6.28	103.5	1	1
87.018	6.29	103.5	1	1
87.126	6.3	103.496	1	1
87.23	6.31	103.493	1	1
87.339	6.32	103.489	1	1
87.441	6.33	103.489	1	1
87.558	6.34	103.486	1	1
87.664	6.35	103.482	1	1
87.776	6.36	103.479	1	1
87.882	6.37	103.479	1	1
87.99	6.38	103.475	1	1
88.104	6.39	103.472	1	1
88.207	6.4	103.472	1	1
88.333	6.41	103.468	1	1
88.432	6.42	103.465	1	1
88.538	6.43	103.461	1	1
88.645	6.44	103.461	1	1
88.764	6.45	103.458	1	1
88.877	6.46	103.454	1	1
88.981	6.47	103.451	1	1
89.09	6.48	103.451	1	1
89.193	6.49	103.451	1	1
89.318	6.5	103.447	1	1
89.416	6.51	103.447	1	1
89.528	6.52	103.447	1	1
89.641	6.53	103.447	1	1
89.756	6.54	103.447	1	1
89.87	6.55	103.447	1	1
89.963	6.56	103.447	1	1
90.074	6.57	103.447	1	1
90.182	6.58	103.447	1	1
90.291	6.59	103.447	1	1
90.402	6.6	103.447	1	1
90.499	6.61	103.447	1	1
90.615	6.62	103.447	1	1
90.726	6.63	103.447	1	1
90.829	6.64	103.447	1	1
90.917	6.65	103.447	1	1
91.029	6.66	103.447	1	1
91.144	6.67	103.447	1	1
91.25	6.68	103.447	1	1
91.37	6.69	103.447	1	1
91.473	6.7	103.447	1	1
91.58	6.71	103.447	1	1
91.689	6.72	103.447	1	1
91.799	6.73	103.447	1	1
91.896	6.74	103.447	1	1
92.012	6.75	103.447	1	1
92.123	6.76	103.447	1	1
92.219	6.77	103.447	1	1
92.334	6.78	103.447	1	1
92.438	6.79	103.447	1	1
92.547	6.8	103.447	1	1
92.651	6.81	103.447	1	1
92.763	6.82	103.447	1	1
92.871	6.83	103.447	1	1
92.975	6.84	103.447	1	1
93.078	6.85	103.447	1	1
93.192	6.86	103.447	1	1
93.292	6.87	103.447	1	1
93.402	6.88	103.447	1	1
93.509	6.89	103.447	1	1
93.621	6.9	103.447	1	1
93.726	6.91	103.447	1	1
93.831	6.92	103.447	1	1
93.938	6.93	103.447	1	1
94.027	6.94	103.447	1	1
94.155	6.95	103.447	1	1
94.26	6.96	103.447	1	1
94.357	6.97	103.447	1	1
94.47	6.98	103.447	1	1
94.572	6.99	103.444	1	1
94.68	7	103.43	1	1
94.787	7.01	103.415	1	1
94.889	7.02	103.405	1	1
95.01	7.03	103.394	1	1
95.109	7.04	103.387	1	1
95.215	7.05	103.384	1	1
95.316	7.06	103.38	1	1
95.426	7.07	103.377	1	1
95.525	7.08	103.377	1	1
95.62	7.09	103.377	1	1
95.726	7.1	103.377	1	1
95.849	7.11	103.373	1	1
95.95	7.12	103.373	1	1
96.055	7.13	103.373	1	1
96.165	7.14	103.373	1	1
96.267	7.15	103.373	1	1
96.379	7.16	103.373	1	1
96.486	7.17	103.373	1	1
96.598	7.18	103.373	1	1
96.681	7.19	103.373	1	1
96.794	7.2	103.373	1	1
96.884	7.21	103.37	1	1
96.99	7.22	103.37	1	1
97.094	7.23	103.37	1	1
97.204	7.24	103.356	1	1
97.31	7.25	103.342	1	1
97.421	7.26	103.327	1	1
97.513	7.27	103.317	1	1
97.632	7.28	103.31	1	1
97.74	7.29	103.303	1	1
97.834	7.3	103.299	1	1
97.937	7.31	103.296	1	1
98.056	7.32	103.289	1	1
98.142	7.33	103.285	1	1
98.263	7.34	103.282	1	1
98.367	7.35	103.282	1	1
98.463	7.36	103.278	1	1
98.572	7.37	103.275	1	1
98.681	7.38	103.271	1	1
98.772	7.39	103.268	1	1
98.868	7.4	103.264	1	1
98.979	7.41	103.261	1	1
99.085	7.42	103.261	1	1
99.185	7.43	103.257	1	1
99.291	7.44	103.254	1	1
99.393	7.45	103.25	1	1
99.493	7.46	103.246	1	1
99.597	7.47	103.243	1	1
99.702	7.48	103.243	1	1
99.803	7.49	103.239	1	1
99.91	7.5	103.239	1	1
100.014	7.51	103.236	1	1
100.116	7.52	103.236	1	1
100.218	7.53	103.236	1	1
100.328	7.54	103.236	1	1
100.432	7.55	103.236	1	1
100.535	7.56	103.236	1	1
100.635	7.57	103.236	1	1
100.74	7.58	103.236	1	1
100.855	7.59	103.236	1	1
100.945	7.6	103.236	1	1
101.06	7.61	103.236	1	1
101.149	7.62	103.236	1	1
101.253	7.63	103.246	1	1
101.358	7.64	103.261	1	1
101.468	7.65	103.275	1	1
101.566	7.66	103.282	1	1
101.672	7.67	103.289	1	1
101.774	7.68	103.296	1	1
101.876	7.69	103.296	1	1
101.969	7.7	103.299	1	1
102.074	7.71	103.296	1	1
102.188	7.72	103.299	1	1
102.291	7.73	103.296	1	1
102.389	7.74	103.296	1	1
102.491	7.75	103.292	1	1
102.588	7.76	103.292	1	1
102.693	7.77	103.292	1	1
102.809	7.78	103.285	1	1
102.907	7.79	103.278	1	1
103.009	7.8	103.268	1	1
103.097	7.81	103.257	1	1
103.204	7.82	103.246	1	1
103.31	7.83	103.232	1	1
103.413	7.84	103.225	1	1
103.522	7.85	103.215	1	1
103.624	7.86	103.208	1	1
103.724	7.87	103.204	1	1
103.813	7.88	103.201	1	1
103.916	7.89	103.197	1	1
104.026	7.9	103.197	1	1
104.128	7.91	103.197	1	1
104.227	7.92	103.197	1	1
104.335	7.93	103.194	1	1
104.429	7.94	103.187	1	1
104.528	7.95	103.18	1	1
104.638	7.96	103.169	1	1
104.75	7.97	103.158	1	1
104.84	7.98	103.155	1	1
104.948	7.99	103.148	1	1
105.051	8	103.141	1	1
105.143	8.01	103.137	1	1
105.239	8.02	103.134	1	1
105.371	8.03	103.127	1	1
105.453	8.04	103.123	1	1
105.549	8.05	103.123	1	1
105.659	8.06	103.12	1	1
105.758	8.07	103.113	1	1
105.862	8.08	103.109	1	1
105.957	8.09	103.106	1	1
106.063	8.1	103.099	1	1
106.161	8.11	103.092	1	1
106.262	8.12	103.085	1	1
106.366	8.13	103.081	1	1
106.47	8.14	103.074	1	1
106.558	8.15	103.067	1	1
106.656	8.16	103.056	1	1
106.769	8.17	103.049	1	1
106.86	8.18	103.039	1	1
106.965	8.19	103.025	1	1
107.058	8.2	103.014	1	1
107.166	8.21	103.004	1	1
107.277	8.22	102.996	1	1
107.368	8.23	102.993	1	1
107.471	8.24	102.986	1	1
107.57	8.25	102.979	1	1
107.673	8.26	102.975	1	1
107.763	8.27	102.972	1	1
107.881	8.28	102.968	1	1
107.977	8.29	102.961	1	1
108.085	8.3	102.954	1	1
108.183	8.31	102.947	1	1
108.277	8.32	102.94	1	1
108.393	8.33	102.933	1	1
108.471	8.34	102.923	1	1
108.573	8.35	102.915	1	1
108.678	8.36	102.912	1	1
108.784	8.37	102.908	1	1
108.878	8.38	102.908	1	1
108.977	8.39	102.905	1	1
109.097	8.4	102.905	1	1
109.201	8.41	102.901	1	1
109.3	8.42	102.905	1	1
109.396	8.43	102.901	1	1
109.492	8.44	102.901	1	1
109.59	8.45	102.901	1	1
109.708	8.46	102.901	1	1
109.798	8.47	102.901	1	1
109.905	8.48	102.901	1	1
109.999	8.49	102.901	1	1
110.097	8.5	102.901	1	1
110.199	8.51	102.898	1	1
110.295	8.52	102.898	1	1
110.395	8.53	102.894	1	1
110.502	8.54	102.894	1	1
110.584	8.55	102.891	1	1
110.707	8.56	102.887	1	1
110.805	8.57	102.88	1	1
110.901	8.58	102.877	1	1
110.997	8.59	102.87	1	1
111.101	8.6	102.863	1	1
111.207	8.61	102.859	1	1
111.296	8.62	102.852	1	1
111.412	8.63	102.842	1	1
111.494	8.64	102.838	1	1
111.605	8.65	102.827	1	1
111.699	8.66	102.824	1	1
111.799	8.67	102.813	1	1
111.905	8.68	102.806	1	1
112.004	8.69	102.803	1	1
112.099	8.7	102.792	1	1
112.206	8.71	102.789	1	1
112.307	8.72	102.778	1	1
112.399	8.73	102.775	1	1
112.503	8.74	102.771	1	1
112.59	8.75	102.764	1	1
112.694	8.76	102.764	1	1
112.801	8.77	102.764	1	1
112.906	8.78	102.764	1	1
113.001	8.79	102.768	1	1
113.099	8.8	102.768	1	1
113.202	8.81	102.771	1	1
113.302	8.82	102.775	1	1
113.4	8.83	102.778	1	1
113.493	8.84	102.785	1	1
113.598	8.85	102.785	1	1
113.706	8.86	102.775	1	1
113.806	8.87	102.771	1	1
113.892	8.88	102.761	1	1
113.998	8.89	102.75	1	1
114.102	8.9	102.743	1	1
114.205	8.91	102.732	1	1
114.306	8.92	102.725	1	1
114.397	8.93	102.722	1	1
114.504	8.94	102.718	1	1
114.596	8.95	102.718	1	1
114.695	8.96	102.715	1	1
114.801	8.97	102.718	1	1
114.919	8.98	102.722	1	1
115.005	8.99	102.722	1	1
115.101	9	102.725	1	1
115.191	9.01	102.729	1	1
115.288	9.02	102.732	1	1
115.393	9.03	102.736	1	1
115.496	9.04	102.739	1	1
115.602	9.05	102.739	1	1
115.696	9.06	102.736	1	1
115.806	9.07	102.736	1	1
115.902	9.08	102.736	1	1
116.003	9.09	102.732	1	1
116.098	9.1	102.729	1	1
116.193	9.11	102.725	1	1
116.293	9.12	102.722	1	1
116.395	9.13	102.718	1	1
116.497	9.14	102.708	1	1
116.6	9.15	102.697	1	1
116.679	9.16	102.687	1	1
116.794	9.17	102.676	1	1
116.894	9.18	102.665	1	1
117.006	9.19	102.658	1	1
117.097	9.2	102.651	1	1
117.193	9.21	102.63	1	1
117.29	9.22	102.613	1	1
117.398	9.23	102.595	1	1
117.488	9.24	102.581	1	1
117.594	9.25	102.57	1	1
117.698	9.26	102.56	1	1
117.782	9.27	102.553	1	1
117.88	9.28	102.542	1	1
117.989	9.29	102.539	1	1
118.091	9.3	102.532	1	1
118.185	9.31	102.521	1	1
118.288	9.32	102.518	1	1
118.389	9.33	102.511	1	1
118.477	9.34	102.504	1	1
118.584	9.35	102.496	1	1
118.681	9.36	102.493	1	1
118.778	9.37	102.493	1	1
118.894	9.38	102.486	1	1
118.981	9.39	102.486	1	1
119.081	9.4	102.482	1	1
119.184	9.41	102.482	1	1
119.279	9.42	102.479	1	1
119.377	9.43	102.479	1	1
119.47	9.44	102.475	1	1
119.576	9.45	102.472	1	1
119.668	9.46	102.468	1	1
119.784	9.47	102.465	1	1
119.866	9.48	102.461	1	1
119.968	9.49	102.461	1	1
120.062	9.5	102.454	1	1
120.174	9.51	102.451	1	1
120.285	9.52	102.447	1	1
120.362	9.53	102.44	1	1
120.482	9.54	102.437	1	1
120.574	9.55	102.433	1	1
120.668	9.56	102.43	1	1
120.778	9.57	102.423	1	1
120.877	9.58	102.412	1	1
120.975	9.59	102.405	1	1
121.066	9.6	102.398	1	1
121.177	9.61	102.391	1	1
121.271	9.62	102.37	1	1
121.364	9.63	102.352	1	1
121.464	9.64	102.338	1	1
121.57	9.65	102.32	1	1
121.667	9.66	102.299	1	1
121.767	9.67	102.282	1	1
121.864	9.68	102.264	1	1
121.972	9.69	102.246	1	1
122.055	9.7	102.232	1	1
122.159	9.71	102.222	1	1
122.257	9.72	102.215	1	1
122.37	9.73	102.208	1	1
122.457	9.74	102.208	1	1
122.567	9.75	102.211	1	1
122.655	9.76	102.225	1	1
122.749	9.77	102.232	1	1
122.858	9.78	102.246	1	1
122.969	9.79	102.25	1	1
123.052	9.8	102.257	1	1
123.155	9.81	102.261	1	1
123.263	9.82	102.261	1	1
123.356	9.83	102.261	1	1
123.46	9.84	102.261	1	1
123.556	9.85	102.261	1	1
123.655	9.86	102.257	1	1
123.763	9.87	102.257	1	1
123.846	9.88	102.257	1	1
123.948	9.89	102.257	1	1
124.058	9.9	102.264	1	1
124.148	9.91	102.271	1	1
124.254	9.92	102.278	1	1
124.351	9.93	102.282	1	1
124.449	9.94	102.285	1	1
124.557	9.95	102.289	1	1
124.656	9.96	102.292	1	1
124.742	9.97	102.296	1	1
124.848	9.98	102.296	1	1
124.945	9.99	102.299	1	1
125.036	10	102.303	1	1
125.148	10.01	102.299	1	1
125.235	10.02	102.303	1	1
125.34	10.03	102.303	1	1
125.448	10.04	102.296	1	1
125.551	10.05	102.296	1	1
125.64	10.06	102.292	1	1
125.746	10.07	102.289	1	1
125.844	10.08	102.285	1	1
125.946	10.09	102.278	1	1
126.047	10.1	102.271	1	1
126.153	10.11	102.264	1	1
126.243	10.12	102.264	1	1
126.353	10.13	102.257	1	1
126.442	10.14	102.254	1	1
126.532	10.15	102.25	1	1
126.647	10.16	102.246	1	1
126.739	10.17	102.246	1	1
126.837	10.18	102.243	1	1
126.942	10.19	102.246	1	1
127.047	10.2	102.246	1	1
127.149	10.21	102.246	1	1
127.241	10.22	102.25	1	1
127.335	10.23	102.246	1	1
127.441	10.24	102.25	1	1
127.54	10.25	102.25	1	1
127.631	10.26	102.254	1	1
127.727	10.27	102.254	1	1
127.825	10.28	102.254	1	1
127.934	10.29	102.257	1	1
128.031	10.3	102.243	1	1
128.13	10.31	102.232	1	1
128.234	10.32	102.218	1	1
128.333	10.33	102.204	1	1
128.438	10.34	102.19	1	1
128.533	10.35	102.18	1	1
128.633	10.36	102.173	1	1
128.729	10.37	102.173	1	1
128.83	10.38	102.165	1	1
128.926	10.39	102.162	1	1
129.027	10.4	102.165	1	1
129.123	10.41	102.165	1	1
129.234	10.42	102.162	1	1
129.324	10.43	102.158	1	1
129.418	10.44	102.155	1	1
129.533	10.45	102.148	1	1
129.627	10.46	102.144	1	1
129.719	10.47	102.137	1	1
129.829	10.48	102.134	1	1
129.922	10.49	102.127	1	1
130.022	10.5	102.113	1	1
130.112	10.51	102.102	1	1
130.219	10.52	102.095	1	1
130.32	10.53	102.085	1	1
130.425	10.54	102.077	1	1
130.512	10.55	102.067	1	1
130.621	10.56	102.06	1	1
130.721	10.57	102.053	1	1
130.816	10.58	102.046	1	1
130.915	10.59	102.042	1	1
131.027	10.6	102.039	1	1
131.111	10.61	102.035	1	1
131.216	10.62	102.032	1	1
131.315	10.63	102.028	1	1
131.418	10.64	102.025	1	1
131.529	10.65	102.007	1	1
131.611	10.66	102	1	1
131.719	10.67	101.989	1	1
131.817	10.68	101.982	1	1
131.909	10.69	101.972	1	1
132.015	10.7	101.965	1	1
132.114	10.71	101.958	1	1
132.214	10.72	101.951	1	1
132.32	10.73	101.94	1	1
132.429	10.74	101.94	1	1
132.504	10.75	101.933	1	1
132.615	10.76	101.937	1	1
132.712	10.77	101.933	1	1
132.82	10.78	101.93	1	1
132.907	10.79	101.926	1	1
133.012	10.8	101.93	1	1
133.104	10.81	101.926	1	1
133.217	10.82	101.919	1	1
133.322	10.83	101.908	1	1
133.418	10.84	101.901	1	1
133.501	10.85	101.894	1	1
133.595	10.86	101.887	1	1
133.708	10.87	101.88	1	1
133.815	10.88	101.877	1	1
133.907	10.89	101.87	1	1
134.003	10.9	101.866	1	1
134.103	10.91	101.859	1	1
134.213	10.92	101.856	1	1
134.306	10.93	101.849	1	1
134.395	10.94	101.845	1	1
134.494	10.95	101.842	1	1
134.595	10.96	101.831	1	1
134.7	10.97	101.824	1	1
134.791	10.98	101.817	1	1
134.891	10.99	101.81	1	1
134.989	11	101.81	1	1
135.092	11.01	101.803	1	1
135.188	11.02	101.799	1	1
135.301	11.03	101.796	1	1
135.4	11.04	101.792	1	1
135.495	11.05	101.792	1	1
135.591	11.06	101.789	1	1
135.701	11.07	101.792	1	1
135.798	11.08	101.796	1	1
135.903	11.09	101.796	1	1
136.007	11.1	101.796	1	1
136.104	11.11	101.799	1	1
136.205	11.12	101.799	1	1
136.284	11.13	101.796	1	1
136.402	11.14	101.796	1	1
136.506	11.15	101.792	1	1
136.6	11.16	101.792	1	1
136.697	11.17	101.789	1	1
136.8	11.18	101.782	1	1
136.899	11.19	101.778	1	1
136.999	11.2	101.775	1	1
137.114	11.21	101.768	1	1
137.201	11.22	101.764	1	1
137.297	11.23	101.761	1	1
137.396	11.24	101.754	1	1
137.499	11.25	101.75	1	1
137.595	11.26	101.746	1	1
137.696	11.27	101.743	1	1
137.799	11.28	101.725	1	1
137.9	11.29	101.711	1	1
138	11.3	101.694	1	1
138.088	11.31	101.683	1	1
138.196	11.32	101.676	1	1
138.295	11.33	101.669	1	1
138.404	11.34	101.665	1	1
138.497	11.35	101.655	1	1
138.594	11.36	101.651	1	1
138.696	11.37	101.651	1	1
138.794	11.38	101.648	1	1
138.897	11.39	101.644	1	1
138.998	11.4	101.637	1	1
139.102	11.41	101.637	1	1
139.193	11.42	101.63	1	1
139.292	11.43	101.623	1	1
139.403	11.44	101.609	1	1
139.497	11.45	101.599	1	1
139.597	11.46	101.585	1	1
139.699	11.47	101.577	1	1
139.79	11.48	101.563	1	1
139.897	11.49	101.553	1	1
139.996	11.5	101.535	1	1
140.097	11.51	101.521	1	1
140.197	11.52	101.507	1	1
140.291	11.53	101.489	1	1
140.399	11.54	101.472	1	1
140.494	11.55	101.458	1	1
140.595	11.56	101.444	1	1
140.7	11.57	101.43	1	1
140.805	11.58	101.423	1	1
140.901	11.59	101.419	1	1
140.991	11.6	101.412	1	1
141.098	11.61	101.408	1	1
141.207	11.62	101.408	1	1
141.302	11.63	101.412	1	1
141.392	11.64	101.426	1	1
141.501	11.65	101.437	1	1
141.6	11.66	101.447	1	1
141.69	11.67	101.437	1	1
141.797	11.68	101.437	1	1
141.899	11.69	101.426	1	1
141.994	11.7	101.419	1	1
142.107	11.71	101.412	1	1
142.207	11.72	101.408	1	1
142.299	11.73	101.401	1	1
142.398	11.74	101.398	1	1
142.505	11.75	101.394	1	1
142.598	11.76	101.394	1	1
142.703	11.77	101.394	1	1
142.796	11.78	101.398	1	1
142.895	11.79	101.401	1	1
142.994	11.8	101.401	1	1
143.093	11.81	101.405	1	1
143.193	11.82	101.405	1	1
143.289	11.83	101.405	1	1
143.396	11.84	101.408	1	1
143.5	11.85	101.405	1	1
143.594	11.86	101.405	1	1
143.696	11.87	101.401	1	1
143.801	11.88	101.401	1	1
143.902	11.89	101.398	1	1
143.996	11.9	101.394	1	1
144.09	11.91	101.391	1	1
144.201	11.92	101.387	1	1
144.295	11.93	101.384	1	1
144.411	11.94	101.38	1	1
144.503	11.95	101.373	1	1
144.609	11.96	101.363	1	1
144.7	11.97	101.356	1	1
144.799	11.98	101.335	1	1
144.911	11.99	101.313	1	1
145.001	12	101.292	1	1
145.11	12.01	101.275	1	1
145.205	12.02	101.261	1	1
145.307	12.03	101.25	1	1
145.41	12.04	101.243	1	1
145.486	12.05	101.236	1	1
145.608	12.06	101.236	1	1
145.692	12.07	101.232	1	1
145.804	12.08	101.229	1	1
145.909	12.09	101.222	1	1
145.995	12.1	101.218	1	1
146.099	12.11	101.211	1	1
146.202	12.12	101.204	1	1
146.296	12.13	101.197	1	1
146.406	12.14	101.19	1	1
146.51	12.15	101.183	1	1
146.595	12.16	101.176	1	1
146.697	12.17	101.169	1	1
146.801	12.18	101.162	1	1
146.897	12.19	101.155	1	1
147.005	12.2	101.148	1	1
147.105	12.21	101.134	1	1
147.203	12.22	101.123	1	1
147.309	12.23	101.113	1	1
147.41	12.24	101.102	1	1
147.506	12.25	101.092	1	1
147.61	12.26	101.081	1	1
147.692	12.27	101.063	1	1
147.803	12.28	101.046	1	1
147.911	12.29	101.025	1	1
148.003	12.3	101.014	1	1
148.109	12.31	101	1	1
148.208	12.32	100.989	1	1
148.305	12.33	100.982	1	1
148.406	12.34	100.972	1	1
148.507	12.35	100.965	1	1
148.613	12.36	100.951	1	1
148.719	12.37	100.937	1	1
148.81	12.38	100.923	1	1
148.912	12.39	100.908	1	1
149.014	12.4	100.901	1	1
149.104	12.41	100.887	1	1
149.209	12.42	100.88	1	1
149.309	12.43	100.87	1	1
149.404	12.44	100.859	1	1
149.503	12.45	100.849	1	1
149.607	12.46	100.835	1	1
149.692	12.47	100.82	1	1
149.807	12.48	100.806	1	1
149.889	12.49	100.792	1	1
150.003	12.5	100.778	1	1
150.109	12.51	100.768	1	1
150.197	12.52	100.757	1	1
150.298	12.53	100.746	1	1
150.408	12.54	100.732	1	1
150.509	12.55	100.722	1	1
150.609	12.56	100.708	1	1
150.706	12.57	100.694	1	1
150.804	12.58	100.68	1	1
150.904	12.59	100.665	1	1
151.001	12.6	100.651	1	1
151.105	12.61	100.637	1	1
151.216	12.62	100.627	1	1
151.318	12.63	100.616	1	1
151.412	12.64	100.606	1	1
151.509	12.65	100.595	1	1
151.607	12.66	100.585	1	1
151.716	12.67	100.574	1	1
151.809	12.68	100.567	1	1
151.909	12.69	100.553	1	1
152.007	12.7	100.546	1	1
152.116	12.71	100.539	1	1
152.209	12.72	100.535	1	1
152.311	12.73	100.532	1	1
152.414	12.74	100.528	1	1
152.501	12.75	100.528	1	1
152.617	12.76	100.525	1	1
152.713	12.77	100.525	1	1
152.81	12.78	100.525	1	1
152.908	12.79	100.525	1	1
153.017	12.8	100.525	1	1
153.115	12.81	100.521	1	1
153.209	12.82	100.521	1	1
153.323	12.83	100.518	1	1
153.406	12.84	100.514	1	1
153.525	12.85	100.504	1	1
153.622	12.86	100.493	1	1
153.709	12.87	100.482	1	1
153.816	12.88	100.472	1	1
153.913	12.89	100.461	1	1
154.01	12.9	100.451	1	1
154.115	12.91	100.44	1	1
154.22	12.92	100.43	1	1
154.319	12.93	100.419	1	1
154.414	12.94	100.408	1	1
154.519	12.95	100.401	1	1
154.621	12.96	100.387	1	1
154.725	12.97	100.377	1	1
154.816	12.98	100.363	1	1
154.916	12.99	100.352	1	1
155.026	13	100.345	1	1
155.126	13.01	100.342	1	1
155.213	13.02	100.338	1	1
155.325	13.03	100.335	1	1
155.427	13.04	100.335	1	1
155.526	13.05	100.331	1	1
155.623	13.06	100.331	1	1
155.723	13.07	100.331	1	1
155.817	13.08	100.327	1	1
155.918	13.09	100.324	1	1
156.014	13.1	100.32	1	1
156.122	13.11	100.32	1	1
156.227	13.12	100.317	1	1
156.318	13.13	100.306	1	1
156.417	13.14	100.296	1	1
156.528	13.15	100.285	1	1
156.626	13.16	100.275	1	1
156.727	13.17	100.264	1	1
156.813	13.18	100.254	1	1
156.916	13.19	100.243	1	1
157.018	13.2	100.232	1	1
157.123	13.21	100.225	1	1
157.218	13.22	100.218	1	1
157.321	13.23	100.215	1	1
157.424	13.24	100.211	1	1
157.521	13.25	100.204	1	1
157.616	13.26	100.197	1	1
157.712	13.27	100.194	1	1
157.822	13.28	100.187	1	1
157.913	13.29	100.18	1	1
158.018	13.3	100.173	1	1
158.111	13.31	100.165	1	1
158.221	13.32	100.158	1	1
158.337	13.33	100.151	1	1
158.428	13.34	100.148	1	1
158.528	13.35	100.151	1	1
158.622	13.36	100.148	1	1
158.725	13.37	100.148	1	1
158.825	13.38	100.148	1	1
158.92	13.39	100.151	1	1
159.011	13.4	100.155	1	1
159.122	13.41	100.158	1	1
159.22	13.42	100.165	1	1
159.326	13.43	100.173	1	1
159.417	13.44	100.18	1	1
159.515	13.45	100.183	1	1
159.618	13.46	100.187	1	1
159.715	13.47	100.187	1	1
159.824	13.48	100.176	1	1
159.919	13.49	100.165	1	1
160.024	13.5	100.148	1	1
160.12	13.51	100.123	1	1
160.228	13.52	100.102	1	1
160.319	13.53	100.081	1	1
160.425	13.54	100.06	1	1
160.512	13.55	100.046	1	1
160.627	13.56	100.035	1	1
160.724	13.57	100.028	1	1
160.815	13.58	100.025	1	1
160.926	13.59	100.021	1	1
161.03	13.6	100.018	1	1
161.123	13.61	100.018	1	1
161.215	13.62	100.021	1	1
161.323	13.63	100.032	1	1
161.43	13.64	100.042	1	1
161.528	13.65	100.046	1	1
161.633	13.66	100.046	1	1
161.718	13.67	100.039	1	1
161.827	13.68	100.032	1	1
161.936	13.69	100.025	1	1
162.033	13.7	100.014	1	1
162.127	13.71	100.011	1	1
162.223	13.72	100.004	1	1
162.329	13.73	100.004	1	1
162.414	13.74	100.004	1	1
162.506	13.75	100.004	1	1
162.622	13.76	100	1	1
162.723	13.77	100	1	1
162.826	13.78	100	1	1
162.929	13.79	100	1	1
163.025	13.8	100	1	1
163.124	13.81	100	1	1
163.218	13.82	100	1	1
163.326	13.83	99.9965	1	1
163.427	13.84	99.993	1	1
163.534	13.85	99.9894	1	1
163.622	13.86	99.9824	1	1
163.713	13.87	99.9613	1	1
163.82	13.88	99.9437	1	1
163.919	13.89	99.9261	1	1
164.028	13.9	99.9085	1	1
164.123	13.91	99.8909	1	1
164.218	13.92	99.8768	1	1
164.322	13.93	99.8591	1	1
164.432	13.94	99.8451	1	1
164.515	13.95	99.8345	1	1
164.619	13.96	99.831	1	1
164.715	13.97	99.8204	1	1
164.816	13.98	99.8169	1	1
164.922	13.99	99.8134	1	1
165.02	14	99.8099	1	1
165.117	14.01	99.8063	1	1
165.216	14.02	99.8028	1	1
165.313	14.03	99.8028	1	1
165.421	14.04	99.7993	1	1
165.518	14.05	99.7958	1	1
165.619	14.06	99.7922	1	1
165.721	14.07	99.7887	1	1
165.82	14.08	99.7817	1	1
165.917	14.09	99.7782	1	1
166.019	14.1	99.7711	1	1
166.126	14.11	99.7641	1	1
166.225	14.12	99.7606	1	1
166.322	14.13	99.7535	1	1
166.42	14.14	99.7465	1	1
166.522	14.15	99.743	1	1
166.622	14.16	99.7324	1	1
166.715	14.17	99.7218	1	1
166.816	14.18	99.7113	1	1
166.92	14.19	99.6937	1	1
167.012	14.2	99.6761	1	1
167.119	14.21	99.6655	1	1
167.222	14.22	99.6514	1	1
167.312	14.23	99.6409	1	1
167.413	14.24	99.6373	1	1
167.51	14.25	99.6338	1	1
167.616	14.26	99.6303	1	1
167.713	14.27	99.6268	1	1
167.819	14.28	99.6232	1	1
167.919	14.29	99.6232	1	1
168.017	14.3	99.6197	1	1
168.112	14.31	99.6091	1	1
168.207	14.32	99.6021	1	1
168.313	14.33	99.5915	1	1
168.424	14.34	99.581	1	1
168.521	14.35	99.5634	1	1
168.621	14.36	99.5493	1	1
168.73	14.37	99.5317	1	1
168.826	14.38	99.5141	1	1
168.914	14.39	99.5	1	1
169.015	14.4	99.4894	1	1
169.131	14.41	99.4824	1	1
169.217	14.42	99.4789	1	1
169.313	14.43	99.4754	1	1
169.411	14.44	99.4683	1	1
169.509	14.45	99.4648	1	1
169.628	14.46	99.4613	1	1
169.72	14.47	99.4542	1	1
169.822	14.48	99.4472	1	1
169.915	14.49	99.4401	1	1
170.005	14.5	99.4331	1	1
170.126	14.51	99.4261	1	1
170.217	14.52	99.4155	1	1
170.322	14.53	99.4049	1	1
170.41	14.54	99.3979	1	1
170.516	14.55	99.3873	1	1
170.615	14.56	99.3803	1	1
170.716	14.57	99.3697	1	1
170.818	14.58	99.3627	1	1
170.911	14.59	99.3556	1	1
171.021	14.6	99.3451	1	1
171.111	14.61	99.3415	1	1
171.225	14.62	99.3345	1	1
171.311	14.63	99.3345	1	1
171.406	14.64	99.331	1	1
171.518	14.65	99.331	1	1
171.612	14.66	99.3275	1	1
171.715	14.67	99.3275	1	1
171.818	14.68	99.3275	1	1
171.917	14.69	99.3239	1	1
172.019	14.7	99.3239	1	1
172.113	14.71	99.3239	1	1
172.203	14.72	99.3134	1	1
172.309	14.73	99.3028	1	1
172.416	14.74	99.2887	1	1
172.513	14.75	99.2782	1	1
172.611	14.76	99.2641	1	1
172.711	14.77	99.2535	1	1
172.801	14.78	99.2289	1	1
172.915	14.79	99.2113	1	1
173.015	14.8	99.1972	1	1
173.117	14.81	99.1831	1	1
173.2	14.82	99.1655	1	1
173.3	14.83	99.1514	1	1
173.402	14.84	99.1373	1	1
173.505	14.85	99.1232	1	1
173.62	14.86	99.1127	1	1
173.701	14.87	99.1056	1	1
173.815	14.88	99.0986	1	1
173.915	14.89	99.0915	1	1
174.013	14.9	99.088	1	1
174.113	14.91	99.0845	1	1
174.211	14.92	99.0775	1	1
174.317	14.93	99.0739	1	1
174.415	14.94	99.0669	1	1
174.51	14.95	99.0634	1	1
174.607	14.96	99.0563	1	1
174.705	14.97	99.0458	1	1
174.799	14.98	99.0352	1	1
174.906	14.99	99.0246	1	1
175.005	15	99.0106	1	1
175.117	15.01	98.9965	1	1
175.212	15.02	98.9859	1	1
175.307	15.03	98.9718	1	1
175.403	15.04	98.9648	1	1
175.511	15.05	98.9578	1	1
175.602	15.06	98.9507	1	1
175.71	15.07	98.9472	1	1
175.812	15.08	98.9437	1	1
175.905	15.09	98.9437	1	1
176.009	15.1	98.9401	1	1
176.104	15.11	98.9401	1	1
176.204	15.12	98.9401	1	1
176.303	15.13	98.9366	1	1
176.404	15.14	98.9366	1	1
176.493	15.15	98.9331	1	1
176.613	15.16	98.9331	1	1
176.713	15.17	98.9296	1	1
176.805	15.18	98.9225	1	1
176.909	15.19	98.9155	1	1
177.015	15.2	98.912	1	1
177.109	15.21	98.9049	1	1
177.204	15.22	98.8979	1	1
177.304	15.23	98.8944	1	1
177.404	15.24	98.8873	1	1
177.503	15.25	98.8803	1	1
177.604	15.26	98.8732	1	1
177.709	15.27	98.8591	1	1
177.803	15.28	98.8451	1	1
177.902	15.29	98.8239	1	1
178.002	15.3	98.8099	1	1
178.098	15.31	98.7887	1	1
178.196	15.32	98.7746	1	1
178.297	15.33	98.7606	1	1
178.391	15.34	98.7465	1	1
178.499	15.35	98.7359	1	1
178.599	15.36	98.7289	1	1
178.704	15.37	98.7218	1	1
178.808	15.38	98.7183	1	1
178.905	15.39	98.7113	1	1
179.005	15.4	98.7042	1	1
179.113	15.41	98.6937	1	1
179.2	15.42	98.6901	1	1
179.298	15.43	98.6796	1	1
179.399	15.44	98.6585	1	1
179.499	15.45	98.6444	1	1
179.606	15.46	98.6268	1	1
179.696	15.47	98.6056	1	1
179.805	15.48	98.588	1	1
179.908	15.49	98.5704	1	1
179.995	15.5	98.5563	1	1
180.103	15.51	98.5458	1	1
180.199	15.52	98.5352	1	1
180.304	15.53	98.5282	1	1
180.402	15.54	98.5211	1	1
180.513	15.55	98.5176	1	1
180.599	15.56	98.5106	1	1
180.705	15.57	98.5	1	1
180.806	15.58	98.493	1	1
180.906	15.59	98.4859	1	1
181.006	15.6	98.4754	1	1
181.112	15.61	98.4613	1	1
181.199	15.62	98.4542	1	1
181.31	15.63	98.4437	1	1
181.406	15.64	98.4296	1	1
181.495	15.65	98.419	1	1
181.598	15.66	98.412	1	1
181.703	15.67	98.4014	1	1
181.806	15.68	98.3873	1	1
181.903	15.69	98.3803	1	1
182.002	15.7	98.3662	1	1
182.113	15.71	98.3521	1	1
182.21	15.72	98.338	1	1
182.299	15.73	98.3204	1	1
182.402	15.74	98.3063	1	1
182.501	15.75	98.2817	1	1
182.598	15.76	98.2641	1	1
182.703	15.77	98.2465	1	1
182.794	15.78	98.2289	1	1
182.894	15.79	98.2113	1	1
183.001	15.8	98.1972	1	1
183.103	15.81	98.1866	1	1
183.203	15.82	98.1796	1	1
183.306	15.83	98.1761	1	1
183.403	15.84	98.1725	1	1
183.51	15.85	98.1655	1	1
183.607	15.86	98.1585	1	1
183.703	15.87	98.1514	1	1
183.803	15.88	98.1444	1	1
183.896	15.89	98.1303	1	1
184.005	15.9	98.1197	1	1
184.098	15.91	98.1091	1	1
184.208	15.92	98.0986	1	1
184.307	15.93	98.0845	1	1
184.399	15.94	98.0739	1	1
184.497	15.95	98.0599	1	1
184.613	15.96	98.0458	1	1
184.705	15.97	98.0282	1	1
184.803	15.98	98.0176	1	1
184.909	15.99	98.0035	1	1
185.006	16	97.9894	1	1
185.097	16.01	97.9718	1	1
185.197	16.02	97.9401	1	1
185.289	16.03	97.912	1	1
185.403	16.04	97.8803	1	1
185.506	16.05	97.8556	1	1
185.595	16.06	97.838	1	1
185.712	16.07	97.8239	1	1
185.794	16.08	97.8134	1	1
185.903	16.09	97.8063	1	1
186.013	16.1	97.8028	1	1
186.112	16.11	97.7922	1	1
186.22	16.12	97.7817	1	1
186.306	16.13	97.7746	1	1
186.403	16.14	97.7676	1	1
186.512	16.15	97.757	1	1
186.614	16.16	97.7465	1	1
186.704	16.17	97.7324	1	1
186.802	16.18	97.7218	1	1
186.904	16.19	97.7113	1	1
187.015	16.2	97.6972	1	1
187.104	16.21	97.6901	1	1
187.202	16.22	97.6761	1	1
187.299	16.23	97.6585	1	1
187.398	16.24	97.6479	1	1
187.507	16.25	97.6338	1	1
187.595	16.26	97.6197	1	1
187.702	16.27	97.6021	1	1
187.817	16.28	97.588	1	1
187.908	16.29	97.5704	1	1
188.003	16.3	97.5563	1	1
188.113	16.31	97.5422	1	1
188.203	16.32	97.5246	1	1
188.303	16.33	97.5106	1	1
188.407	16.34	97.493	1	1
188.508	16.35	97.4859	1	1
188.6	16.36	97.4754	1	1
188.705	16.37	97.4683	1	1
188.806	16.38	97.4613	1	1
188.903	16.39	97.4507	1	1
189.001	16.4	97.4437	1	1
189.106	16.41	97.419	1	1
189.202	16.42	97.3979	1	1
189.303	16.43	97.3768	1	1
189.396	16.44	97.3591	1	1
189.501	16.45	97.3415	1	1
189.601	16.46	97.3275	1	1
189.716	16.47	97.3204	1	1
189.808	16.48	97.3099	1	1
189.908	16.49	97.2993	1	1
190.003	16.5	97.2922	1	1
190.103	16.51	97.2782	1	1
190.204	16.52	97.2641	1	1
190.305	16.53	97.25	1	1
190.414	16.54	97.2359	1	1
190.508	16.55	97.2218	1	1
190.612	16.56	97.2148	1	1
190.718	16.57	97.2042	1	1
190.809	16.58	97.1972	1	1
190.906	16.59	97.1937	1	1
191.001	16.6	97.1901	1	1
191.114	16.61	97.1866	1	1
191.216	16.62	97.1831	1	1
191.302	16.63	97.1796	1	1
191.407	16.64	97.1761	1	1
191.508	16.65	97.1761	1	1
191.596	16.66	97.169	1	1
191.697	16.67	97.1585	1	1
191.8	16.68	97.1514	1	1
191.895	16.69	97.1409	1	1
191.994	16.7	97.1232	1	1
192.093	16.71	97.1127	1	1
192.206	16.72	97.1056	1	1
192.29	16.73	97.0915	1	1
192.398	16.74	97.081	1	1
192.498	16.75	97.0704	1	1
192.602	16.76	97.0563	1	1
192.706	16.77	97.0422	1	1
192.807	16.78	97.0282	1	1
192.905	16.79	97.0141	1	1
193.01	16.8	97.0035	1	1
193.102	16.81	96.9894	1	1
193.201	16.82	96.9718	1	1
193.306	16.83	96.9578	1	1
193.419	16.84	96.9472	1	1
193.504	16.85	96.9331	1	1
193.615	16.86	96.9261	1	1
193.712	16.87	96.9225	1	1
193.809	16.88	96.912	1	1
193.896	16.89	96.9049	1	1
194.004	16.9	96.8979	1	1
194.1	16.91	96.8944	1	1
194.2	16.92	96.8838	1	1
194.312	16.93	96.8768	1	1
194.409	16.94	96.8662	1	1
194.508	16.95	96.8591	1	1
194.605	16.96	96.8521	1	1
194.711	16.97	96.8451	1	1
194.816	16.98	96.8415	1	1
194.919	16.99	96.8345	1	1
195.02	17	96.8275	1	1
195.101	17.01	96.8239	1	1
195.222	17.02	96.8204	1	1
195.312	17.03	96.8134	1	1
195.416	17.04	96.8099	1	1
195.515	17.05	96.8063	1	1
195.61	17.06	96.8028	1	1
195.707	17.07	96.7993	1	1
195.81	17.08	96.7958	1	1
195.911	17.09	96.7958	1	1
196.017	17.1	96.7958	1	1
196.11	17.11	96.7922	1	1
196.208	17.12	96.7922	1	1
196.307	17.13	96.7922	1	1
196.41	17.14	96.7922	1	1
196.52	17.15	96.7922	1	1
196.617	17.16	96.7922	1	1
196.712	17.17	96.7922	1	1
196.813	17.18	96.7922	1	1
196.915	17.19	96.7922	1	1
197.011	17.2	96.7922	1	1
197.115	17.21	96.7922	1	1
197.225	17.22	96.7887	1	1
197.324	17.23	96.7887	1	1
197.421	17.24	96.7817	1	1
197.519	17.25	96.7676	1	1
197.627	17.26	96.757	1	1
197.723	17.27	96.7465	1	1
197.825	17.28	96.7359	1	1
197.92	17.29	96.7254	1	1
198.02	17.3	96.7148	1	1
198.125	17.31	96.7042	1	1
198.221	17.32	96.6937	1	1
198.314	17.33	96.6831	1	1
198.436	17.34	96.6725	1	1
198.524	17.35	96.662	1	1
198.621	17.36	96.6549	1	1
198.718	17.37	96.6479	1	1
198.823	17.38	96.6444	1	1
198.929	17.39	96.6409	1	1
199.035	17.4	96.6373	1	1
199.127	17.41	96.6373	1	1
199.224	17.42	96.6338	1	1
199.322	17.43	96.6338	1	1
199.42	17.44	96.6338	1	1
199.526	17.45	96.6338	1	1
199.625	17.46	96.6338	1	1
199.72	17.47	96.6338	1	1
199.825	17.48	96.6338	1	1
199.932	17.49	96.6338	1	1
200.029	17.5	96.6338	1	1
200.127	17.51	96.6338	1	1
200.232	17.52	96.6338	1	1
200.322	17.53	96.6338	1	1
200.431	17.54	96.6338	1	1
200.53	17.55	96.6338	1	1
200.625	17.56	96.6338	1	1
200.725	17.57	96.6338	1	1
200.829	17.58	96.6303	1	1
200.935	17.59	96.6197	1	1
201.027	17.6	96.6091	1	1
201.126	17.61	96.6021	1	1
201.228	17.62	96.5915	1	1
201.321	17.63	96.581	1	1
201.423	17.64	96.5704	1	1
201.526	17.65	96.5634	1	1
201.63	17.66	96.5528	1	1
201.726	17.67	96.5458	1	1
201.829	17.68	96.5387	1	1
201.914	17.69	96.5352	1	1
202.016	17.7	96.5317	1	1
202.128	17.71	96.5317	1	1
202.227	17.72	96.5317	1	1
202.318	17.73	96.5282	1	1
202.424	17.74	96.5282	1	1
202.519	17.75	96.5282	1	1
202.615	17.76	96.5282	1	1
202.722	17.77	96.5282	1	1
202.825	17.78	96.5282	1	1
202.93	17.79	96.5282	1	1
203.022	17.8	96.5282	1	1
203.129	17.81	96.5282	1	1
203.224	17.82	96.5282	1	1
203.332	17.83	96.5282	1	1
203.428	17.84	96.5282	1	1
203.527	17.85	96.5282	1	1
203.633	17.86	96.5246	1	1
203.732	17.87	96.5211	1	1
203.829	17.88	96.5141	1	1
203.929	17.89	96.5106	1	1
204.02	17.9	96.507	1	1
204.123	17.91	96.5035	1	1
204.224	17.92	96.5	1	1
204.328	17.93	96.4965	1	1
204.428	17.94	96.493	1	1
204.521	17.95	96.4894	1	1
204.62	17.96	96.4859	1	1
204.726	17.97	96.4824	1	1
204.823	17.98	96.4824	1	1
204.929	17.99	96.4789	1	1
205.025	18	96.4754	1	1
205.129	18.01	96.4718	1	1
205.226	18.02	96.4683	1	1
205.324	18.03	96.4648	1	1
205.435	18.04	96.4613	1	1
205.524	18.05	96.4613	1	1
205.625	18.06	96.4542	1	1
205.727	18.07	96.4472	1	1
205.828	18.08	96.4437	1	1
205.933	18.09	96.4401	1	1
206.021	18.1	96.4331	1	1
206.125	18.11	96.4296	1	1
206.23	18.12	96.4261	1	1
206.334	18.13	96.4225	1	1
206.422	18.14	96.419	1	1
206.523	18.15	96.4155	1	1
206.628	18.16	96.412	1	1
206.728	18.17	96.4085	1	1
206.828	18.18	96.4014	1	1
206.93	18.19	96.3909	1	1
207.034	18.2	96.3838	1	1
207.131	18.21	96.3732	1	1
207.221	18.22	96.3662	1	1
207.328	18.23	96.3591	1	1
207.421	18.24	96.3521	1	1
207.521	18.25	96.3451	1	1
207.62	18.26	96.338	1	1
207.725	18.27	96.3275	1	1
207.821	18.28	96.3204	1	1
207.919	18.29	96.3134	1	1
208.014	18.3	96.3063	1	1
208.117	18.31	96.2993	1	1
208.218	18.32	96.2922	1	1
208.315	18.33	96.2852	1	1
208.416	18.34	96.2746	1	1
208.523	18.35	96.2676	1	1
208.611	18.36	96.2606	1	1
208.714	18.37	96.257	1	1
208.823	18.38	96.2535	1	1
208.933	18.39	96.25	1	1
209.021	18.4	96.2465	1	1
209.121	18.41	96.243	1	1
209.218	18.42	96.2359	1	1
209.316	18.43	96.2324	1	1
209.432	18.44	96.2289	1	1
209.529	18.45	96.2254	1	1
209.628	18.46	96.2218	1	1
209.725	18.47	96.2183	1	1
209.822	18.48	96.2113	1	1
209.92	18.49	96.2078	1	1
210.024	18.5	96.2042	1	1
210.123	18.51	96.2042	1	1
210.222	18.52	96.2007	1	1
210.328	18.53	96.2007	1	1
210.428	18.54	96.2007	1	1
210.51	18.55	96.2007	1	1
210.62	18.56	96.1972	1	1
210.721	18.57	96.1972	1	1
210.813	18.58	96.1972	1	1
210.917	18.59	96.1972	1	1
211.013	18.6	96.1972	1	1
211.118	18.61	96.1937	1	1
211.222	18.62	96.1937	1	1
211.318	18.63	96.1796	1	1
211.414	18.64	96.1725	1	1
211.521	18.65	96.162	1	1
211.626	18.66	96.1514	1	1
211.715	18.67	96.1444	1	1
211.822	18.68	96.1373	1	1
211.925	18.69	96.1338	1	1
212.024	18.7	96.1303	1	1
212.118	18.71	96.1232	1	1
212.226	18.72	96.1232	1	1
212.319	18.73	96.1197	1	1
212.415	18.74	96.1197	1	1
212.519	18.75	96.1197	1	1
212.622	18.76	96.1197	1	1
212.716	18.77	96.1162	1	1
212.819	18.78	96.1127	1	1
212.921	18.79	96.1091	1	1
213.016	18.8	96.1091	1	1
213.115	18.81	96.1056	1	1
213.219	18.82	96.1021	1	1
213.329	18.83	96.0986	1	1
213.414	18.84	96.0986	1	1
213.519	18.85	96.0915	1	1
213.615	18.86	96.088	1	1
213.72	18.87	96.0845	1	1
213.826	18.88	96.0845	1	1
213.928	18.89	96.081	1	1
214.019	18.9	96.081	1	1
214.129	18.91	96.0775	1	1
214.222	18.92	96.0775	1	1
214.324	18.93	96.0739	1	1
214.42	18.94	96.0739	1	1
214.521	18.95	96.0704	1	1
214.629	18.96	96.0669	1	1
214.722	18.97	96.0634	1	1
214.825	18.98	96.0563	1	1
214.922	18.99	96.0528	1	1
215.03	19	96.0458	1	1
215.129	19.01	96.0422	1	1
215.221	19.02	96.0387	1	1
215.322	19.03	96.0352	1	1
215.419	19.04	96.0317	1	1
215.52	19.05	96.0282	1	1
215.626	19.06	96.0246	1	1
215.72	19.07	96.0176	1	1
215.821	19.08	96.0141	1	1
215.916	19.09	96.0106	1	1
216.028	19.1	96.007	1	1
216.125	19.11	96	1	1
216.219	19.12	95.993	1	1
216.325	19.13	95.9859	1	1
216.42	19.14	95.9789	1	1
216.517	19.15	95.9718	1	1
216.629	19.16	95.9648	1	1
216.717	19.17	95.9613	1	1
216.824	19.18	95.9578	1	1
216.926	19.19	95.9507	1	1
217.025	19.2	95.9472	1	1
217.13	19.21	95.9437	1	1
217.219	19.22	95.9331	1	1
217.329	19.23	95.9296	1	1
217.426	19.24	95.9261	1	1
217.528	19.25	95.9225	1	1
217.627	19.26	95.9155	1	1
217.718	19.27	95.912	1	1
217.819	19.28	95.9085	1	1
217.931	19.29	95.9049	1	1
218.024	19.3	95.9014	1	1
218.125	19.31	95.9014	1	1
218.232	19.32	95.8979	1	1
218.328	19.33	95.8979	1	1
218.43	19.34	95.8979	1	1
218.521	19.35	95.8979	1	1
218.625	19.36	95.8944	1	1
218.719	19.37	95.8944	1	1
218.818	19.38	95.8944	1	1
218.927	19.39	95.8944	1	1
219.029	19.4	95.8909	1	1
219.121	19.41	95.8909	1	1
219.22	19.42	95.8873	1	1
219.325	19.43	95.8732	1	1
219.428	19.44	95.8591	1	1
219.519	19.45	95.8486	1	1
219.624	19.46	95.838	1	1
219.731	19.47	95.8275	1	1
219.821	19.48	95.8169	1	1
219.937	19.49	95.8099	1	1
220.021	19.5	95.7993	1	1
220.128	19.51	95.7887	1	1
220.219	19.52	95.7782	1	1
220.328	19.53	95.7711	1	1
220.429	19.54	95.7641	1	1
220.514	19.55	95.7606	1	1
220.624	19.56	95.757	1	1
220.725	19.57	95.7535	1	1
220.824	19.58	95.75	1	1
220.927	19.59	95.75	1	1
221.017	19.6	95.743	1	1
221.121	19.61	95.7324	1	1
221.228	19.62	95.7218	1	1
221.329	19.63	95.7078	1	1
221.435	19.64	95.6972	1	1
[truncated: 5,785 more rows]

## Sheet: TGA-230°C 
#EXPORTTYPE:	ALL
#FILE:	230-S.ngb-ds3
#FORMAT:	NETZSCH5
#FTYPE:	ASCII
#IDENTITY:	230-S
#DECIMAL:	COMMA
#SEPARATOR:	SEMICOLON
#MTYPE:	DTA
#INSTRUMENT:	NETZSCH STA 449F3
#PROJECT:	Ar-Ge
#DATE/TIME:	14.11.2019 15:16:25 (UTC+3)
#CORR. FILE:	corr-DTA-1550-3.ngb-bs3
#TEMPCAL:	TCALZERO.TCX
#SENSITIVITY:	SENSZERO.EXX
#LABORATORY:	BOREN ARGE
#OPERATOR:	ESEN
#REMARK:
#SAMPLE:	230-S
#SAMPLE MASS /mg:	3.7987
#MATERIAL:
#REFERENCE:
#REFERENCE MASS /mg:	0
#TYPE OF CRUCIBLE:	DTA/TG pan Al2O3
#SAMPLE CRUCIBLE MASS /mg:	0
#REFERENCE CRUCIBLE MASS /mg:	0
#DSC RANGE /‘V:	5000
#TG RANGE /mg:	35000
#TAU-R:	---
#CORR. CODE:	20
#EXO:	-1
#RANGE:	25›C/10,0(K/min)/800›C
#SEGMENT:	S1/1
#SEG. 1:	25›C/10,0(K/min)/800›C
#*RESULTS:	File	Result	Unit	Y_value	Unit	Range_Xmin	Unit	Range_Xmax	Unit	Range_Ymin	Unit	Range_Ymax	Unit
##Temp./›C	Time/min	Mass/%	Sensit./(uV/mW)	Segment
25.362	0	100	1	1
25.369	0.01	100.074	1	1
25.368	0.02	100.071	1	1
25.373	0.03	100.076	1	1
25.37	0.04	100.037	1	1
25.37	0.05	100.255	1	1
25.367	0.06	100.384	1	1
25.376	0.07	100.413	1	1
25.361	0.08	100.516	1	0
25.37	0.09	100.634	1	1
25.363	0.1	100.753	1	1
25.364	0.11	100.89	1	1
25.365	0.12	100.945	1	1
25.371	0.13	101.116	1	1
25.361	0.14	101.182	1	0
25.368	0.15	101.287	1	1
25.366	0.16	101.448	1	1
25.386	0.17	101.553	1	1
25.369	0.18	101.687	1	1
25.377	0.19	101.822	1	1
25.396	0.2	101.916	1	1
25.388	0.21	102.022	1	1
25.395	0.22	102.059	1	1
25.388	0.23	102.095	1	1
25.414	0.24	102.124	1	1
25.415	0.25	102.114	1	1
25.434	0.26	102.095	1	1
25.461	0.27	102.038	1	1
25.448	0.28	101.972	1	1
25.474	0.29	101.911	1	1
25.484	0.3	101.837	1	1
25.497	0.31	101.787	1	1
25.537	0.32	101.766	1	1
25.551	0.33	101.714	1	1
25.574	0.34	101.658	1	1
25.594	0.35	101.595	1	1
25.633	0.36	101.532	1	1
25.657	0.37	101.49	1	1
25.68	0.38	101.427	1	1
25.714	0.39	101.385	1	1
25.748	0.4	101.356	1	1
25.773	0.41	101.335	1	1
25.816	0.42	101.327	1	1
25.844	0.43	101.308	1	1
25.894	0.44	101.271	1	1
25.903	0.45	101.235	1	1
25.943	0.46	101.2	1	1
25.998	0.47	101.14	1	1
26.035	0.48	101.132	1	1
26.057	0.49	101.106	1	1
26.109	0.5	101.082	1	1
26.141	0.51	101.082	1	1
26.197	0.52	101.082	1	1
26.213	0.53	101.082	1	1
26.279	0.54	101.074	1	1
26.31	0.55	101.056	1	1
26.338	0.56	101.032	1	1
26.389	0.57	101.011	1	1
26.434	0.58	100.995	1	1
26.484	0.59	100.99	1	1
26.526	0.6	100.982	1	1
26.575	0.61	100.966	1	1
26.627	0.62	100.953	1	1
26.678	0.63	100.932	1	1
26.713	0.64	100.898	1	1
26.764	0.65	100.871	1	1
26.807	0.66	100.85	1	1
26.869	0.67	100.829	1	1
26.912	0.68	100.821	1	1
26.966	0.69	100.813	1	1
27.008	0.7	100.806	1	1
27.05	0.71	100.798	1	1
27.095	0.72	100.79	1	1
27.15	0.73	100.779	1	1
27.209	0.74	100.771	1	1
27.259	0.75	100.763	1	1
27.298	0.76	100.737	1	1
27.355	0.77	100.708	1	1
27.411	0.78	100.69	1	1
27.46	0.79	100.658	1	1
27.517	0.8	100.642	1	1
27.566	0.81	100.613	1	1
27.62	0.82	100.582	1	1
27.672	0.83	100.558	1	1
27.717	0.84	100.542	1	1
27.779	0.85	100.521	1	1
27.841	0.86	100.505	1	1
27.87	0.87	100.466	1	1
27.933	0.88	100.434	1	1
27.994	0.89	100.421	1	1
28.059	0.9	100.413	1	1
28.116	0.91	100.395	1	1
28.173	0.92	100.369	1	1
28.236	0.93	100.337	1	1
28.296	0.94	100.297	1	1
28.357	0.95	100.274	1	1
28.41	0.96	100.271	1	1
28.478	0.97	100.269	1	1
28.527	0.98	100.247	1	1
28.585	0.99	100.226	1	1
28.647	1	100.213	1	1
28.725	1.01	100.192	1	1
28.778	1.02	100.163	1	1
28.856	1.03	100.153	1	1
28.916	1.04	100.137	1	1
28.994	1.05	100.124	1	1
29.036	1.06	100.1	1	1
29.119	1.07	100.084	1	1
29.179	1.08	100.071	1	1
29.251	1.09	100.074	1	1
29.312	1.1	100.066	1	1
29.404	1.11	100.053	1	1
29.459	1.12	100.042	1	1
29.529	1.13	100.05	1	1
29.608	1.14	100.042	1	1
29.667	1.15	100.045	1	1
29.754	1.16	100.034	1	1
29.825	1.17	100.037	1	1
29.899	1.18	100.084	1	1
29.977	1.19	100.087	1	1
30.047	1.2	100.058	1	1
30.118	1.21	100.021	1	1
30.194	1.22	100.024	1	1
30.265	1.23	100.034	1	1
30.343	1.24	100.037	1	1
30.426	1.25	100.039	1	1
30.489	1.26	100.039	1	1
30.56	1.27	100.053	1	1
30.662	1.28	100.074	1	1
30.736	1.29	100.082	1	1
30.818	1.3	100.071	1	1
30.891	1.31	100.074	1	1
30.973	1.32	100.084	1	1
31.05	1.33	100.076	1	1
31.127	1.34	100.068	1	1
31.215	1.35	100.076	1	1
31.296	1.36	100.076	1	1
31.372	1.37	100.076	1	1
31.455	1.38	100.082	1	1
31.534	1.39	100.103	1	1
31.606	1.4	100.113	1	1
31.705	1.41	100.092	1	1
31.79	1.42	100.076	1	1
31.859	1.43	100.071	1	1
31.938	1.44	100.071	1	1
32.02	1.45	100.076	1	1
32.112	1.46	100.079	1	1
32.201	1.47	100.074	1	1
32.278	1.48	100.058	1	1
32.373	1.49	100.055	1	1
32.456	1.5	100.055	1	1
32.544	1.51	100.058	1	1
32.618	1.52	100.053	1	1
32.719	1.53	100.053	1	1
32.8	1.54	100.055	1	1
32.89	1.55	100.074	1	1
32.977	1.56	100.097	1	1
33.057	1.57	100.111	1	1
33.142	1.58	100.087	1	1
33.249	1.59	100.053	1	1
33.336	1.6	100.021	1	1
33.412	1.61	100.024	1	1
33.497	1.62	100.029	1	1
33.577	1.63	100.037	1	1
33.694	1.64	100.037	1	1
33.784	1.65	100.05	1	1
33.867	1.66	100.055	1	1
33.972	1.67	100.045	1	1
34.07	1.68	100.053	1	1
34.147	1.69	100.074	1	1
34.226	1.7	100.084	1	1
34.322	1.71	100.066	1	1
34.416	1.72	100.034	1	1
34.504	1.73	100.021	1	1
34.597	1.74	100.034	1	1
34.693	1.75	100.026	1	1
34.786	1.76	100.018	1	1
34.881	1.77	100.021	1	1
34.977	1.78	100.021	1	1
35.08	1.79	100.018	1	1
35.172	1.8	100.013	1	1
35.26	1.81	100.024	1	1
35.371	1.82	100.029	1	1
35.455	1.83	100.034	1	1
35.58	1.84	100.058	1	1
35.649	1.85	100.076	1	1
35.766	1.86	100.074	1	1
35.86	1.87	100.045	1	1
35.956	1.88	100.026	1	1
36.054	1.89	100.005	1	1
36.161	1.9	100.011	1	1
36.253	1.91	100.021	1	1
36.341	1.92	100.016	1	1
36.44	1.93	100.013	1	1
36.541	1.94	100.013	1	1
36.656	1.95	100.005	1	1
36.753	1.96	100.018	1	1
36.845	1.97	100.021	1	1
36.957	1.98	100.016	1	1
37.058	1.99	100.016	1	1
37.148	2	100.026	1	1
37.246	2.01	100.029	1	1
37.364	2.02	100.042	1	1
37.469	2.03	100.055	1	1
37.561	2.04	100.034	1	1
37.667	2.05	100.034	1	1
37.765	2.06	100.05	1	1
37.882	2.07	100.053	1	1
37.979	2.08	100.042	1	1
38.078	2.09	100.032	1	1
38.179	2.1	100.016	1	1
38.295	2.11	100.005	1	1
38.409	2.12	100	1	1
38.504	2.13	100	1	1
38.608	2.14	99.9974	1	1
38.722	2.15	99.9947	1	1
38.838	2.16	99.9974	1	1
38.937	2.17	99.9974	1	1
39.03	2.18	100	1	1
39.134	2.19	99.9974	1	1
39.243	2.2	99.9974	1	1
39.35	2.21	100.005	1	1
39.457	2.22	100.008	1	1
39.557	2.23	100.008	1	1
39.664	2.24	100.013	1	1
39.771	2.25	100.016	1	1
39.884	2.26	100.024	1	1
39.997	2.27	100.029	1	1
40.104	2.28	100.029	1	1
40.221	2.29	100.024	1	1
40.333	2.3	100.018	1	1
40.439	2.31	100.024	1	1
40.53	2.32	100.026	1	1
40.648	2.33	100.039	1	1
40.768	2.34	100.045	1	1
40.864	2.35	100.039	1	1
40.984	2.36	100.037	1	1
41.101	2.37	100.029	1	1
41.182	2.38	100.032	1	1
41.302	2.39	100.029	1	1
41.411	2.4	100.029	1	1
41.52	2.41	100.032	1	1
41.63	2.42	100.024	1	1
41.747	2.43	100.016	1	1
41.849	2.44	100.008	1	1
41.976	2.45	100.005	1	1
42.072	2.46	100.011	1	1
42.216	2.47	100.018	1	1
42.32	2.48	100.034	1	1
42.422	2.49	100.047	1	1
42.538	2.5	100.058	1	1
42.638	2.51	100.084	1	1
42.744	2.52	100.105	1	1
42.869	2.53	100.111	1	1
42.975	2.54	100.113	1	1
43.093	2.55	100.118	1	1
43.197	2.56	100.124	1	1
43.325	2.57	100.134	1	1
43.439	2.58	100.129	1	1
43.558	2.59	100.126	1	1
43.671	2.6	100.116	1	1
43.784	2.61	100.103	1	1
43.896	2.62	100.095	1	1
44.003	2.63	100.09	1	1
44.119	2.64	100.09	1	1
44.247	2.65	100.087	1	1
44.358	2.66	100.082	1	1
44.465	2.67	100.079	1	1
44.575	2.68	100.079	1	1
44.685	2.69	100.076	1	1
44.814	2.7	100.074	1	1
44.913	2.71	100.071	1	1
45.038	2.72	100.071	1	1
45.155	2.73	100.074	1	1
45.265	2.74	100.076	1	1
45.381	2.75	100.079	1	1
45.501	2.76	100.084	1	1
45.631	2.77	100.092	1	1
45.74	2.78	100.097	1	1
45.851	2.79	100.105	1	1
45.973	2.8	100.113	1	1
46.072	2.81	100.121	1	1
46.192	2.82	100.113	1	1
46.317	2.83	100.105	1	1
46.433	2.84	100.105	1	1
46.546	2.85	100.1	1	1
46.678	2.86	100.103	1	1
46.795	2.87	100.105	1	1
46.895	2.88	100.116	1	1
47.01	2.89	100.126	1	1
47.147	2.9	100.137	1	1
47.251	2.91	100.147	1	1
47.374	2.92	100.15	1	1
47.483	2.93	100.145	1	1
47.609	2.94	100.142	1	1
47.732	2.95	100.134	1	1
47.85	2.96	100.132	1	1
47.969	2.97	100.124	1	1
48.072	2.98	100.118	1	1
48.191	2.99	100.113	1	1
48.307	3	100.111	1	1
48.441	3.01	100.113	1	1
48.568	3.02	100.116	1	1
48.659	3.03	100.116	1	1
48.785	3.04	100.116	1	1
48.908	3.05	100.118	1	1
49.033	3.06	100.121	1	1
49.167	3.07	100.124	1	1
49.266	3.08	100.121	1	1
49.392	3.09	100.116	1	1
49.51	3.1	100.113	1	1
49.638	3.11	100.111	1	1
49.752	3.12	100.108	1	1
49.867	3.13	100.103	1	1
49.997	3.14	100.103	1	1
50.106	3.15	100.105	1	1
50.222	3.16	100.105	1	1
50.348	3.17	100.105	1	1
50.488	3.18	100.103	1	1
50.589	3.19	100.1	1	1
50.716	3.2	100.097	1	1
50.833	3.21	100.095	1	1
50.952	3.22	100.092	1	1
51.057	3.23	100.09	1	1
51.186	3.24	100.09	1	1
51.309	3.25	100.084	1	1
51.423	3.26	100.092	1	1
51.565	3.27	100.095	1	1
51.677	3.28	100.1	1	1
51.788	3.29	100.105	1	1
51.923	3.3	100.113	1	1
52.043	3.31	100.118	1	1
52.157	3.32	100.132	1	1
52.271	3.33	100.142	1	1
52.392	3.34	100.153	1	1
52.524	3.35	100.158	1	1
52.648	3.36	100.163	1	1
52.759	3.37	100.163	1	1
52.875	3.38	100.163	1	1
52.992	3.39	100.166	1	1
53.13	3.4	100.166	1	1
53.231	3.41	100.166	1	1
53.353	3.42	100.166	1	1
53.491	3.43	100.166	1	1
53.605	3.44	100.171	1	1
53.722	3.45	100.174	1	1
53.851	3.46	100.179	1	1
53.968	3.47	100.182	1	1
54.091	3.48	100.182	1	1
54.217	3.49	100.184	1	1
54.333	3.5	100.184	1	1
54.446	3.51	100.187	1	1
54.567	3.52	100.19	1	1
54.69	3.53	100.197	1	1
54.83	3.54	100.211	1	1
54.948	3.55	100.221	1	1
55.06	3.56	100.232	1	1
55.188	3.57	100.245	1	1
55.299	3.58	100.253	1	1
55.421	3.59	100.258	1	1
55.55	3.6	100.261	1	1
55.666	3.61	100.263	1	1
55.787	3.62	100.263	1	1
55.901	3.63	100.263	1	1
56.035	3.64	100.263	1	1
56.159	3.65	100.261	1	1
56.271	3.66	100.261	1	1
56.391	3.67	100.258	1	1
56.514	3.68	100.261	1	1
56.646	3.69	100.261	1	1
56.76	3.7	100.263	1	1
56.873	3.71	100.266	1	1
57.005	3.72	100.269	1	1
57.13	3.73	100.271	1	1
57.25	3.74	100.266	1	1
57.369	3.75	100.266	1	1
57.487	3.76	100.261	1	1
57.61	3.77	100.258	1	1
57.741	3.78	100.261	1	1
57.854	3.79	100.261	1	1
57.989	3.8	100.263	1	1
58.096	3.81	100.266	1	1
58.23	3.82	100.271	1	1
58.345	3.83	100.282	1	1
58.453	3.84	100.284	1	1
58.595	3.85	100.292	1	1
58.709	3.86	100.3	1	1
58.833	3.87	100.305	1	1
58.967	3.88	100.311	1	1
59.071	3.89	100.313	1	1
59.213	3.9	100.313	1	1
59.308	3.91	100.316	1	1
59.446	3.92	100.316	1	1
59.562	3.93	100.319	1	1
59.683	3.94	100.319	1	1
59.813	3.95	100.321	1	1
59.934	3.96	100.321	1	1
60.048	3.97	100.324	1	1
60.182	3.98	100.326	1	1
60.313	3.99	100.329	1	1
60.413	4	100.329	1	1
60.54	4.01	100.332	1	1
60.657	4.02	100.334	1	1
60.788	4.03	100.337	1	1
60.909	4.04	100.34	1	1
61.027	4.05	100.342	1	1
61.142	4.06	100.342	1	1
61.265	4.07	100.342	1	1
61.38	4.08	100.345	1	1
61.514	4.09	100.345	1	1
61.63	4.1	100.345	1	1
61.746	4.11	100.345	1	1
61.865	4.12	100.353	1	1
61.981	4.13	100.361	1	1
62.102	4.14	100.369	1	1
62.233	4.15	100.376	1	1
62.35	4.16	100.384	1	1
62.47	4.17	100.382	1	1
62.594	4.18	100.384	1	1
62.728	4.19	100.384	1	1
62.837	4.2	100.382	1	1
62.963	4.21	100.382	1	1
63.083	4.22	100.379	1	1
63.202	4.23	100.376	1	1
63.321	4.24	100.374	1	1
63.446	4.25	100.371	1	1
63.567	4.26	100.374	1	1
63.686	4.27	100.371	1	1
63.805	4.28	100.371	1	1
63.938	4.29	100.369	1	1
64.046	4.3	100.363	1	1
64.179	4.31	100.358	1	1
64.303	4.32	100.355	1	1
64.407	4.33	100.35	1	1
64.532	4.34	100.345	1	1
64.652	4.35	100.34	1	1
64.785	4.36	100.334	1	1
64.896	4.37	100.332	1	1
65.027	4.38	100.326	1	1
65.126	4.39	100.321	1	1
65.252	4.4	100.319	1	1
65.38	4.41	100.313	1	1
65.492	4.42	100.311	1	1
65.622	4.43	100.313	1	1
65.738	4.44	100.321	1	1
65.855	4.45	100.326	1	1
65.973	4.46	100.332	1	1
66.113	4.47	100.34	1	1
66.222	4.48	100.35	1	1
66.341	4.49	100.366	1	1
66.456	4.5	100.379	1	1
66.586	4.51	100.392	1	1
66.703	4.52	100.4	1	1
66.821	4.53	100.411	1	1
66.946	4.54	100.416	1	1
67.056	4.55	100.419	1	1
67.188	4.56	100.424	1	1
67.3	4.57	100.429	1	1
67.426	4.58	100.437	1	1
67.552	4.59	100.442	1	1
67.661	4.6	100.45	1	1
67.777	4.61	100.455	1	1
67.908	4.62	100.463	1	1
68.016	4.63	100.469	1	1
68.142	4.64	100.476	1	1
68.267	4.65	100.482	1	1
68.38	4.66	100.492	1	1
68.49	4.67	100.498	1	1
68.604	4.68	100.505	1	1
68.736	4.69	100.508	1	1
68.842	4.7	100.516	1	1
68.968	4.71	100.519	1	1
69.084	4.72	100.524	1	1
69.194	4.73	100.526	1	1
69.312	4.74	100.526	1	1
69.436	4.75	100.526	1	1
69.554	4.76	100.529	1	1
69.666	4.77	100.529	1	1
69.768	4.78	100.529	1	1
69.899	4.79	100.529	1	1
70.016	4.8	100.529	1	1
70.13	4.81	100.529	1	1
70.249	4.82	100.529	1	1
70.379	4.83	100.529	1	1
70.484	4.84	100.529	1	1
70.617	4.85	100.529	1	1
70.732	4.86	100.529	1	1
70.847	4.87	100.529	1	1
70.973	4.88	100.529	1	1
71.089	4.89	100.529	1	1
71.214	4.9	100.532	1	1
71.31	4.91	100.532	1	1
71.444	4.92	100.534	1	1
71.557	4.93	100.534	1	1
71.677	4.94	100.537	1	1
71.79	4.95	100.54	1	1
71.904	4.96	100.54	1	1
72.031	4.97	100.542	1	1
72.137	4.98	100.542	1	1
72.254	4.99	100.545	1	1
72.365	5	100.548	1	1
72.488	5.01	100.548	1	1
72.615	5.02	100.55	1	1
72.727	5.03	100.553	1	1
72.818	5.04	100.553	1	1
72.95	5.05	100.555	1	1
73.065	5.06	100.558	1	1
73.173	5.07	100.558	1	1
73.299	5.08	100.561	1	1
73.412	5.09	100.563	1	1
73.53	5.1	100.563	1	1
73.652	5.11	100.566	1	1
73.76	5.12	100.569	1	1
73.877	5.13	100.569	1	1
73.993	5.14	100.571	1	1
74.111	5.15	100.574	1	1
74.231	5.16	100.574	1	1
74.344	5.17	100.577	1	1
74.463	5.18	100.577	1	1
74.573	5.19	100.579	1	1
74.682	5.2	100.579	1	1
74.801	5.21	100.582	1	1
74.912	5.22	100.582	1	1
75.031	5.23	100.582	1	1
75.138	5.24	100.582	1	1
75.259	5.25	100.582	1	1
75.379	5.26	100.582	1	1
75.506	5.27	100.582	1	1
75.619	5.28	100.582	1	1
75.734	5.29	100.582	1	1
75.838	5.3	100.582	1	1
75.952	5.31	100.582	1	1
76.063	5.32	100.582	1	1
76.182	5.33	100.582	1	1
76.304	5.34	100.592	1	1
76.411	5.35	100.603	1	1
76.51	5.36	100.613	1	1
76.643	5.37	100.624	1	1
76.764	5.38	100.632	1	1
76.875	5.39	100.637	1	1
76.979	5.4	100.64	1	1
77.096	5.41	100.642	1	1
77.213	5.42	100.645	1	1
77.329	5.43	100.645	1	1
77.431	5.44	100.648	1	1
77.54	5.45	100.648	1	1
77.659	5.46	100.648	1	1
77.762	5.47	100.648	1	1
77.874	5.48	100.648	1	1
77.98	5.49	100.648	1	1
78.102	5.5	100.648	1	1
78.226	5.51	100.648	1	1
78.333	5.52	100.648	1	1
78.446	5.53	100.648	1	1
78.559	5.54	100.648	1	1
78.678	5.55	100.648	1	1
78.786	5.56	100.648	1	1
78.899	5.57	100.648	1	1
79.005	5.58	100.648	1	1
79.124	5.59	100.648	1	1
79.238	5.6	100.648	1	1
79.351	5.61	100.648	1	1
79.473	5.62	100.648	1	1
79.564	5.63	100.648	1	1
79.698	5.64	100.648	1	1
79.806	5.65	100.642	1	1
79.922	5.66	100.637	1	1
80.034	5.67	100.632	1	1
80.148	5.68	100.629	1	1
80.247	5.69	100.624	1	1
80.367	5.7	100.621	1	1
80.473	5.71	100.621	1	1
80.598	5.72	100.619	1	1
80.704	5.73	100.619	1	1
80.813	5.74	100.616	1	1
80.928	5.75	100.616	1	1
81.05	5.76	100.613	1	1
81.16	5.77	100.613	1	1
81.266	5.78	100.613	1	1
81.375	5.79	100.613	1	1
81.492	5.8	100.613	1	1
81.603	5.81	100.616	1	1
81.72	5.82	100.619	1	1
81.816	5.83	100.624	1	1
81.933	5.84	100.629	1	1
82.034	5.85	100.637	1	1
82.161	5.86	100.645	1	1
82.272	5.87	100.653	1	1
82.374	5.88	100.661	1	1
82.486	5.89	100.663	1	1
82.604	5.9	100.669	1	1
82.718	5.91	100.674	1	1
82.837	5.92	100.677	1	1
82.942	5.93	100.682	1	1
83.048	5.94	100.687	1	1
83.153	5.95	100.69	1	1
83.263	5.96	100.692	1	1
83.382	5.97	100.695	1	1
83.502	5.98	100.698	1	1
83.612	5.99	100.698	1	1
83.717	6	100.7	1	1
83.841	6.01	100.7	1	1
83.947	6.02	100.7	1	1
84.061	6.03	100.7	1	1
84.158	6.04	100.7	1	1
84.286	6.05	100.7	1	1
84.393	6.06	100.7	1	1
84.49	6.07	100.703	1	1
84.61	6.08	100.703	1	1
84.706	6.09	100.703	1	1
84.817	6.1	100.706	1	1
84.93	6.11	100.708	1	1
85.042	6.12	100.711	1	1
85.138	6.13	100.719	1	1
85.248	6.14	100.727	1	1
85.372	6.15	100.734	1	1
85.493	6.16	100.745	1	1
85.58	6.17	100.753	1	1
85.708	6.18	100.761	1	1
85.811	6.19	100.769	1	1
85.903	6.2	100.774	1	1
86.023	6.21	100.779	1	1
86.144	6.22	100.784	1	1
86.262	6.23	100.787	1	1
86.349	6.24	100.79	1	1
86.467	6.25	100.79	1	1
86.575	6.26	100.792	1	1
86.665	6.27	100.792	1	1
86.797	6.28	100.792	1	1
86.905	6.29	100.792	1	1
87.004	6.3	100.792	1	1
87.11	6.31	100.792	1	1
87.219	6.32	100.792	1	1
87.333	6.33	100.792	1	1
87.435	6.34	100.792	1	1
87.551	6.35	100.792	1	1
87.652	6.36	100.792	1	1
87.769	6.37	100.792	1	1
87.876	6.38	100.792	1	1
87.982	6.39	100.792	1	1
88.101	6.4	100.792	1	1
88.197	6.41	100.792	1	1
88.304	6.42	100.792	1	1
88.405	6.43	100.792	1	1
88.522	6.44	100.792	1	1
88.632	6.45	100.792	1	1
88.75	6.46	100.792	1	1
88.847	6.47	100.792	1	1
88.963	6.48	100.792	1	1
89.08	6.49	100.792	1	1
89.178	6.5	100.792	1	1
89.284	6.51	100.792	1	1
89.393	6.52	100.792	1	1
89.501	6.53	100.792	1	1
89.617	6.54	100.792	1	1
89.717	6.55	100.792	1	1
89.823	6.56	100.792	1	1
89.943	6.57	100.792	1	1
90.04	6.58	100.792	1	1
90.147	6.59	100.792	1	1
90.257	6.6	100.792	1	1
90.364	6.61	100.792	1	1
90.472	6.62	100.792	1	1
90.593	6.63	100.792	1	1
90.699	6.64	100.792	1	1
90.817	6.65	100.792	1	1
90.906	6.66	100.792	1	1
91.031	6.67	100.792	1	1
91.125	6.68	100.792	1	1
91.236	6.69	100.792	1	1
91.339	6.7	100.792	1	1
91.443	6.71	100.792	1	1
91.552	6.72	100.792	1	1
91.659	6.73	100.792	1	1
91.768	6.74	100.792	1	1
91.881	6.75	100.792	1	1
91.982	6.76	100.792	1	1
92.094	6.77	100.792	1	1
92.203	6.78	100.792	1	1
92.308	6.79	100.792	1	1
92.413	6.8	100.792	1	1
92.522	6.81	100.792	1	1
92.629	6.82	100.792	1	1
92.724	6.83	100.792	1	1
92.838	6.84	100.792	1	1
92.936	6.85	100.792	1	1
93.046	6.86	100.792	1	1
93.156	6.87	100.795	1	1
93.266	6.88	100.795	1	1
93.363	6.89	100.795	1	1
93.478	6.9	100.795	1	1
93.579	6.91	100.798	1	1
93.692	6.92	100.798	1	1
93.794	6.93	100.798	1	1
93.9	6.94	100.798	1	1
94.016	6.95	100.8	1	1
94.113	6.96	100.8	1	1
94.218	6.97	100.8	1	1
94.327	6.98	100.8	1	1
94.423	6.99	100.8	1	1
94.537	7	100.79	1	1
94.651	7.01	100.779	1	1
94.77	7.02	100.774	1	1
94.86	7.03	100.766	1	1
94.965	7.04	100.761	1	1
95.051	7.05	100.758	1	1
95.167	7.06	100.758	1	1
95.281	7.07	100.756	1	1
95.388	7.08	100.756	1	1
95.485	7.09	100.758	1	1
95.586	7.1	100.758	1	1
95.701	7.11	100.756	1	1
95.802	7.12	100.756	1	1
95.906	7.13	100.758	1	1
96.007	7.14	100.758	1	1
96.119	7.15	100.758	1	1
96.218	7.16	100.761	1	1
96.324	7.17	100.761	1	1
96.421	7.18	100.761	1	1
96.537	7.19	100.761	1	1
96.632	7.2	100.763	1	1
96.744	7.21	100.761	1	1
96.847	7.22	100.761	1	1
96.958	7.23	100.763	1	1
97.059	7.24	100.753	1	1
97.163	7.25	100.742	1	1
97.292	7.26	100.732	1	1
97.369	7.27	100.727	1	1
97.475	7.28	100.721	1	1
97.577	7.29	100.716	1	1
97.684	7.3	100.716	1	1
97.791	7.31	100.713	1	1
97.903	7.32	100.708	1	1
97.998	7.33	100.706	1	1
98.113	7.34	100.706	1	1
98.213	7.35	100.706	1	1
98.326	7.36	100.703	1	1
98.42	7.37	100.703	1	1
98.522	7.38	100.7	1	1
98.646	7.39	100.698	1	1
98.742	7.4	100.695	1	1
98.839	7.41	100.695	1	1
98.946	7.42	100.695	1	1
99.052	7.43	100.692	1	1
99.164	7.44	100.69	1	1
99.269	7.45	100.69	1	1
99.362	7.46	100.687	1	1
99.471	7.47	100.684	1	1
99.586	7.48	100.687	1	1
99.677	7.49	100.684	1	1
99.78	7.5	100.684	1	1
99.888	7.51	100.682	1	1
99.995	7.52	100.684	1	1
100.096	7.53	100.684	1	1
100.218	7.54	100.684	1	1
100.306	7.55	100.687	1	1
100.406	7.56	100.687	1	1
100.511	7.57	100.687	1	1
100.612	7.58	100.687	1	1
100.722	7.59	100.687	1	1
100.821	7.6	100.687	1	1
100.916	7.61	100.687	1	1
101.03	7.62	100.687	1	1
101.135	7.63	100.687	1	1
101.241	7.64	100.687	1	1
101.347	7.65	100.687	1	1
101.444	7.66	100.684	1	1
101.553	7.67	100.684	1	1
101.648	7.68	100.684	1	1
101.743	7.69	100.682	1	1
101.848	7.7	100.682	1	1
101.956	7.71	100.679	1	1
102.057	7.72	100.679	1	1
102.156	7.73	100.677	1	1
102.267	7.74	100.677	1	1
102.359	7.75	100.674	1	1
102.471	7.76	100.674	1	1
102.577	7.77	100.671	1	1
102.68	7.78	100.666	1	1
102.785	7.79	100.661	1	1
102.886	7.8	100.653	1	1
102.994	7.81	100.645	1	1
103.106	7.82	100.637	1	1
103.2	7.83	100.627	1	1
103.294	7.84	100.619	1	1
103.403	7.85	100.611	1	1
103.516	7.86	100.605	1	1
103.61	7.87	100.6	1	1
103.71	7.88	100.59	1	1
103.823	7.89	100.579	1	1
103.913	7.9	100.571	1	1
104.014	7.91	100.563	1	1
104.116	7.92	100.561	1	1
104.228	7.93	100.555	1	1
104.317	7.94	100.548	1	1
104.432	7.95	100.542	1	1
104.527	7.96	100.534	1	1
104.624	7.97	100.526	1	1
104.728	7.98	100.519	1	1
104.837	7.99	100.513	1	1
104.939	8	100.508	1	1
105.044	8.01	100.505	1	1
105.151	8.02	100.503	1	1
105.246	8.03	100.498	1	1
105.352	8.04	100.495	1	1
105.455	8.05	100.492	1	1
105.55	8.06	100.487	1	1
105.654	8.07	100.482	1	1
105.764	8.08	100.479	1	1
105.856	8.09	100.476	1	1
105.964	8.1	100.471	1	1
106.059	8.11	100.466	1	1
106.165	8.12	100.461	1	1
106.268	8.13	100.455	1	1
106.371	8.14	100.45	1	1
106.479	8.15	100.445	1	1
106.581	8.16	100.434	1	1
106.672	8.17	100.429	1	1
106.769	8.18	100.424	1	1
106.876	8.19	100.419	1	1
106.972	8.2	100.413	1	1
107.095	8.21	100.408	1	1
107.185	8.22	100.403	1	1
107.276	8.23	100.397	1	1
107.384	8.24	100.39	1	1
107.485	8.25	100.384	1	1
107.591	8.26	100.371	1	1
107.697	8.27	100.358	1	1
107.792	8.28	100.342	1	1
107.889	8.29	100.324	1	1
107.987	8.3	100.3	1	1
108.09	8.31	100.282	1	1
108.193	8.32	100.263	1	1
108.287	8.33	100.247	1	1
108.391	8.34	100.232	1	1
108.493	8.35	100.219	1	1
108.607	8.36	100.211	1	1
108.707	8.37	100.203	1	1
108.808	8.38	100.195	1	1
108.9	8.39	100.187	1	1
109.009	8.4	100.184	1	1
109.1	8.41	100.179	1	1
109.206	8.42	100.179	1	1
109.31	8.43	100.176	1	1
109.409	8.44	100.176	1	1
109.506	8.45	100.174	1	1
109.618	8.46	100.174	1	1
109.712	8.47	100.174	1	1
109.816	8.48	100.174	1	1
109.913	8.49	100.174	1	1
110.007	8.5	100.174	1	1
110.111	8.51	100.171	1	1
110.204	8.52	100.171	1	1
110.314	8.53	100.168	1	1
110.408	8.54	100.168	1	1
110.506	8.55	100.163	1	1
110.605	8.56	100.161	1	1
110.719	8.57	100.153	1	1
110.809	8.58	100.15	1	1
110.904	8.59	100.142	1	1
111.016	8.6	100.137	1	1
111.108	8.61	100.132	1	1
111.218	8.62	100.121	1	1
111.323	8.63	100.111	1	1
111.424	8.64	100.105	1	1
111.514	8.65	100.095	1	1
111.615	8.66	100.087	1	1
111.723	8.67	100.076	1	1
111.812	8.68	100.068	1	1
111.93	8.69	100.061	1	1
112.028	8.7	100.05	1	1
112.127	8.71	100.042	1	1
112.218	8.72	100.026	1	1
112.325	8.73	100.016	1	1
112.429	8.74	100	1	1
112.526	8.75	99.9842	1	1
112.629	8.76	99.9684	1	1
112.734	8.77	99.9526	1	1
112.831	8.78	99.9421	1	1
112.934	8.79	99.9342	1	1
113.027	8.8	99.921	1	1
113.138	8.81	99.9158	1	1
113.233	8.82	99.9052	1	1
113.326	8.83	99.9	1	1
113.423	8.84	99.8973	1	1
113.517	8.85	99.8921	1	1
113.633	8.86	99.8763	1	1
113.739	8.87	99.8657	1	1
113.835	8.88	99.8526	1	1
113.932	8.89	99.8394	1	1
114.026	8.9	99.8263	1	1
114.131	8.91	99.8131	1	1
114.227	8.92	99.8026	1	1
114.329	8.93	99.7947	1	1
114.425	8.94	99.7894	1	1
114.526	8.95	99.7868	1	1
114.631	8.96	99.7815	1	1
114.719	8.97	99.7815	1	1
114.834	8.98	99.7815	1	1
114.935	8.99	99.7789	1	1
115.027	9	99.7789	1	1
115.132	9.01	99.7789	1	1
115.237	9.02	99.7789	1	1
115.325	9.03	99.771	1	1
115.422	9.04	99.7631	1	1
115.528	9.05	99.7473	1	1
115.626	9.06	99.7262	1	1
115.726	9.07	99.7052	1	1
115.834	9.08	99.6894	1	1
115.923	9.09	99.6762	1	1
116.041	9.1	99.6657	1	1
116.14	9.11	99.6578	1	1
116.235	9.12	99.6499	1	1
116.326	9.13	99.6446	1	1
116.44	9.14	99.6367	1	1
116.537	9.15	99.6288	1	1
116.639	9.16	99.6183	1	1
116.74	9.17	99.6104	1	1
116.827	9.18	99.5999	1	1
116.928	9.19	99.5893	1	1
117.029	9.2	99.5814	1	1
117.133	9.21	99.5709	1	1
117.228	9.22	99.5604	1	1
117.332	9.23	99.5499	1	1
117.424	9.24	99.5393	1	1
117.525	9.25	99.534	1	1
117.622	9.26	99.5235	1	1
117.725	9.27	99.5156	1	1
117.825	9.28	99.5077	1	1
117.925	9.29	99.5025	1	1
118.031	9.3	99.4998	1	1
118.13	9.31	99.4946	1	1
118.22	9.32	99.4919	1	1
118.332	9.33	99.4867	1	1
118.424	9.34	99.484	1	1
118.523	9.35	99.4761	1	1
118.624	9.36	99.4682	1	1
118.732	9.37	99.463	1	1
118.827	9.38	99.4551	1	1
118.921	9.39	99.4498	1	1
119.025	9.4	99.4419	1	1
119.126	9.41	99.4393	1	1
119.221	9.42	99.434	1	1
119.314	9.43	99.4287	1	1
119.429	9.44	99.4209	1	1
119.514	9.45	99.4156	1	1
119.621	9.46	99.4051	1	1
119.724	9.47	99.3972	1	1
119.821	9.48	99.3866	1	1
119.931	9.49	99.3787	1	1
120.025	9.5	99.3708	1	1
120.127	9.51	99.3629	1	1
120.225	9.52	99.3577	1	1
120.325	9.53	99.3498	1	1
120.424	9.54	99.3445	1	1
120.51	9.55	99.3366	1	1
120.617	9.56	99.3314	1	1
120.713	9.57	99.3234	1	1
120.807	9.58	99.3129	1	1
120.906	9.59	99.305	1	1
121.018	9.6	99.2971	1	1
121.117	9.61	99.2919	1	1
121.218	9.62	99.2787	1	1
121.315	9.63	99.2629	1	1
121.423	9.64	99.2524	1	1
121.519	9.65	99.2366	1	1
121.614	9.66	99.2155	1	1
121.715	9.67	99.1945	1	1
121.801	9.68	99.1734	1	1
121.928	9.69	99.1523	1	1
122.021	9.7	99.1313	1	1
122.125	9.71	99.1102	1	1
122.215	9.72	99.0944	1	1
122.326	9.73	99.076	1	1
122.419	9.74	99.0628	1	1
122.525	9.75	99.0497	1	1
122.616	9.76	99.0444	1	1
122.721	9.77	99.0391	1	1
122.814	9.78	99.0391	1	1
122.912	9.79	99.0365	1	1
123.029	9.8	99.0365	1	1
123.122	9.81	99.0339	1	1
123.214	9.82	99.0339	1	1
123.317	9.83	99.0312	1	1
123.42	9.84	99.0312	1	1
123.516	9.85	99.0286	1	1
123.61	9.86	99.026	1	1
123.704	9.87	99.0233	1	1
123.801	9.88	99.0233	1	1
123.915	9.89	99.0207	1	1
124.009	9.9	99.0181	1	1
124.104	9.91	99.0181	1	1
124.206	9.92	99.0181	1	1
124.317	9.93	99.0155	1	1
124.416	9.94	99.0155	1	1
124.52	9.95	99.0155	1	1
124.621	9.96	99.0155	1	1
124.702	9.97	99.0155	1	1
124.802	9.98	99.0128	1	1
124.898	9.99	99.0128	1	1
125.008	10	99.0128	1	1
125.108	10.01	99.0102	1	1
125.201	10.02	99.0102	1	1
125.305	10.03	99.0049	1	1
125.401	10.04	98.9997	1	1
125.509	10.05	98.9944	1	1
125.612	10.06	98.9891	1	1
125.704	10.07	98.9812	1	1
125.786	10.08	98.976	1	1
125.901	10.09	98.9549	1	1
126.007	10.1	98.9391	1	1
126.102	10.11	98.9207	1	1
126.199	10.12	98.9049	1	1
126.312	10.13	98.8891	1	1
126.406	10.14	98.8733	1	1
126.507	10.15	98.8575	1	1
126.615	10.16	98.8443	1	1
126.711	10.17	98.8364	1	1
126.802	10.18	98.8286	1	1
126.908	10.19	98.8233	1	1
127.01	10.2	98.8127	1	1
127.102	10.21	98.8049	1	1
127.201	10.22	98.7996	1	1
127.306	10.23	98.7864	1	1
127.401	10.24	98.7812	1	1
127.506	10.25	98.7759	1	1
127.597	10.26	98.7733	1	1
127.703	10.27	98.7706	1	1
127.8	10.28	98.7654	1	1
127.899	10.29	98.7654	1	1
127.995	10.3	98.7522	1	1
128.099	10.31	98.7417	1	1
128.197	10.32	98.7285	1	1
128.301	10.33	98.7154	1	1
128.398	10.34	98.7022	1	1
128.496	10.35	98.6917	1	1
128.603	10.36	98.6811	1	1
128.706	10.37	98.6759	1	1
128.81	10.38	98.668	1	1
128.906	10.39	98.6653	1	1
129.008	10.4	98.6627	1	1
129.11	10.41	98.6601	1	1
129.213	10.42	98.6548	1	1
129.312	10.43	98.6495	1	1
129.391	10.44	98.6469	1	1
129.493	10.45	98.639	1	1
129.603	10.46	98.6364	1	1
129.718	10.47	98.6285	1	1
129.798	10.48	98.6258	1	1
129.9	10.49	98.6206	1	1
130.011	10.5	98.6101	1	1
130.116	10.51	98.6021	1	1
130.21	10.52	98.5969	1	1
130.304	10.53	98.589	1	1
130.403	10.54	98.5811	1	1
130.506	10.55	98.5732	1	1
130.603	10.56	98.5679	1	1
130.707	10.57	98.56	1	1
130.8	10.58	98.5548	1	1
130.91	10.59	98.5521	1	1
130.999	10.6	98.5469	1	1
131.101	10.61	98.5442	1	1
131.194	10.62	98.539	1	1
131.299	10.63	98.5337	1	1
131.398	10.64	98.5311	1	1
131.509	10.65	98.5179	1	1
131.6	10.66	98.5074	1	1
131.709	10.67	98.4995	1	1
131.798	10.68	98.4916	1	1
131.901	10.69	98.4811	1	1
132.011	10.7	98.4758	1	1
132.104	10.71	98.4653	1	1
132.201	10.72	98.46	1	1
132.303	10.73	98.4521	1	1
132.402	10.74	98.4468	1	1
132.506	10.75	98.4416	1	1
132.601	10.76	98.4416	1	1
132.697	10.77	98.4363	1	1
132.808	10.78	98.4337	1	1
132.907	10.79	98.4284	1	1
133	10.8	98.4284	1	1
133.108	10.81	98.4258	1	1
133.206	10.82	98.4179	1	1
133.308	10.83	98.41	1	1
133.399	10.84	98.4047	1	1
133.513	10.85	98.3968	1	1
133.602	10.86	98.3916	1	1
133.709	10.87	98.3942	1	1
133.809	10.88	98.3968	1	1
133.91	10.89	98.3995	1	1
134.007	10.9	98.4021	1	1
134.094	10.91	98.4021	1	1
134.201	10.92	98.4021	1	1
134.301	10.93	98.3995	1	1
134.402	10.94	98.3995	1	1
134.509	10.95	98.3968	1	1
134.61	10.96	98.3916	1	1
134.711	10.97	98.3889	1	1
134.798	10.98	98.381	1	1
134.905	10.99	98.3758	1	1
135.006	11	98.3731	1	1
135.1	11.01	98.3679	1	1
135.206	11.02	98.36	1	1
135.314	11.03	98.3573	1	1
135.413	11.04	98.3547	1	1
135.511	11.05	98.3521	1	1
135.611	11.06	98.3521	1	1
135.711	11.07	98.3547	1	1
135.804	11.08	98.3573	1	1
135.904	11.09	98.3573	1	1
136.009	11.1	98.36	1	1
136.115	11.11	98.3679	1	1
136.214	11.12	98.3705	1	1
136.301	11.13	98.3758	1	1
136.406	11.14	98.381	1	1
136.508	11.15	98.3837	1	1
136.613	11.16	98.3863	1	1
136.719	11.17	98.3863	1	1
136.806	11.18	98.3837	1	1
136.916	11.19	98.3837	1	1
137.012	11.2	98.3837	1	1
137.114	11.21	98.381	1	1
137.21	11.22	98.381	1	1
137.311	11.23	98.381	1	1
137.416	11.24	98.3784	1	1
137.509	11.25	98.381	1	1
137.616	11.26	98.381	1	1
137.711	11.27	98.381	1	1
137.826	11.28	98.3705	1	1
137.916	11.29	98.36	1	1
138.015	11.3	98.3468	1	1
138.116	11.31	98.3389	1	1
138.223	11.32	98.3336	1	1
138.315	11.33	98.3257	1	1
138.417	11.34	98.3205	1	1
138.524	11.35	98.3152	1	1
138.628	11.36	98.31	1	1
138.72	11.37	98.31	1	1
138.817	11.38	98.3073	1	1
138.926	11.39	98.3073	1	1
139.019	11.4	98.3047	1	1
139.117	11.41	98.3047	1	1
139.207	11.42	98.3047	1	1
139.325	11.43	98.3047	1	1
139.421	11.44	98.302	1	1
139.529	11.45	98.3047	1	1
139.612	11.46	98.302	1	1
139.725	11.47	98.302	1	1
139.815	11.48	98.2994	1	1
139.922	11.49	98.2994	1	1
140.021	11.5	98.2915	1	1
140.129	11.51	98.2863	1	1
140.212	11.52	98.281	1	1
140.309	11.53	98.2757	1	1
140.417	11.54	98.2705	1	1
140.515	11.55	98.2678	1	1
140.619	11.56	98.2652	1	1
140.731	11.57	98.2599	1	1
140.828	11.58	98.2599	1	1
140.931	11.59	98.2599	1	1
141.027	11.6	98.2626	1	1
141.129	11.61	98.2626	1	1
141.231	11.62	98.2678	1	1
141.331	11.63	98.2678	1	1
141.424	11.64	98.2705	1	1
141.522	11.65	98.2731	1	1
141.619	11.66	98.2731	1	1
141.729	11.67	98.2626	1	1
141.826	11.68	98.2573	1	1
141.924	11.69	98.2494	1	1
142.027	11.7	98.2441	1	1
142.124	11.71	98.2389	1	1
142.224	11.72	98.2336	1	1
142.33	11.73	98.231	1	1
142.434	11.74	98.2283	1	1
142.534	11.75	98.2257	1	1
142.628	11.76	98.2283	1	1
142.728	11.77	98.2283	1	1
142.833	11.78	98.231	1	1
142.937	11.79	98.2389	1	1
143.025	11.8	98.2415	1	1
143.132	11.81	98.2468	1	1
143.229	11.82	98.2494	1	1
143.33	11.83	98.252	1	1
143.429	11.84	98.2573	1	1
143.531	11.85	98.2599	1	1
143.63	11.86	98.2626	1	1
143.723	11.87	98.2652	1	1
143.825	11.88	98.2678	1	1
143.927	11.89	98.2678	1	1
144.038	11.9	98.2705	1	1
144.138	11.91	98.2731	1	1
144.233	11.92	98.2731	1	1
144.335	11.93	98.2705	1	1
144.427	11.94	98.2705	1	1
144.523	11.95	98.2652	1	1
144.629	11.96	98.2599	1	1
144.723	11.97	98.2573	1	1
144.84	11.98	98.2441	1	1
144.931	11.99	98.231	1	1
145.022	12	98.2178	1	1
145.128	12.01	98.2073	1	1
145.231	12.02	98.1994	1	1
145.326	12.03	98.1994	1	1
145.432	12.04	98.1994	1	1
145.541	12.05	98.2047	1	1
145.636	12.06	98.2152	1	1
145.739	12.07	98.2231	1	1
145.828	12.08	98.231	1	1
145.931	12.09	98.231	1	1
146.041	12.1	98.2336	1	1
146.141	12.11	98.2336	1	1
146.243	12.12	98.2336	1	1
146.34	12.13	98.231	1	1
146.444	12.14	98.231	1	1
146.544	12.15	98.231	1	1
146.641	12.16	98.2283	1	1
146.738	12.17	98.2283	1	1
146.842	12.18	98.2231	1	1
146.942	12.19	98.2204	1	1
147.041	12.2	98.2152	1	1
147.133	12.21	98.2073	1	1
147.237	12.22	98.1994	1	1
147.343	12.23	98.1915	1	1
147.445	12.24	98.1836	1	1
147.546	12.25	98.1757	1	1
147.641	12.26	98.1704	1	1
147.737	12.27	98.1678	1	1
147.828	12.28	98.1678	1	1
147.952	12.29	98.1625	1	1
148.038	12.3	98.1599	1	1
148.137	12.31	98.1599	1	1
148.231	12.32	98.1625	1	1
148.338	12.33	98.1652	1	1
148.442	12.34	98.1678	1	1
148.536	12.35	98.1704	1	1
148.64	12.36	98.1704	1	1
148.747	12.37	98.1678	1	1
148.843	12.38	98.1678	1	1
148.939	12.39	98.1625	1	1
149.032	12.4	98.1625	1	1
149.142	12.41	98.1573	1	1
149.248	12.42	98.1546	1	1
149.348	12.43	98.1494	1	1
149.441	12.44	98.1441	1	1
149.55	12.45	98.1415	1	1
149.659	12.46	98.1388	1	1
149.734	12.47	98.1415	1	1
149.851	12.48	98.1441	1	1
149.948	12.49	98.1467	1	1
150.044	12.5	98.1441	1	1
150.142	12.51	98.1467	1	1
150.235	12.52	98.1467	1	1
150.345	12.53	98.1494	1	1
150.441	12.54	98.1467	1	1
150.542	12.55	98.1441	1	1
150.637	12.56	98.1415	1	1
150.751	12.57	98.1388	1	1
150.84	12.58	98.1362	1	1
150.936	12.59	98.1336	1	1
151.039	12.6	98.1257	1	1
151.153	12.61	98.1204	1	1
151.249	12.62	98.1151	1	1
151.354	12.63	98.1125	1	1
151.452	12.64	98.1072	1	1
151.546	12.65	98.102	1	1
151.646	12.66	98.0941	1	1
151.752	12.67	98.0888	1	1
151.846	12.68	98.0836	1	1
151.953	12.69	98.0783	1	1
152.052	12.7	98.073	1	1
152.146	12.71	98.0704	1	1
152.242	12.72	98.0704	1	1
152.35	12.73	98.0678	1	1
152.446	12.74	98.0678	1	1
152.548	12.75	98.0704	1	1
152.646	12.76	98.0704	1	1
152.737	12.77	98.073	1	1
152.849	12.78	98.0757	1	1
152.952	12.79	98.0862	1	1
153.046	12.8	98.0914	1	1
153.148	12.81	98.0967	1	1
153.25	12.82	98.1046	1	1
153.354	12.83	98.1072	1	1
153.45	12.84	98.1099	1	1
153.552	12.85	98.1072	1	1
153.654	12.86	98.1046	1	1
153.748	12.87	98.102	1	1
153.841	12.88	98.0994	1	1
153.947	12.89	98.0967	1	1
154.036	12.9	98.0941	1	1
154.15	12.91	98.0888	1	1
154.244	12.92	98.0836	1	1
154.341	12.93	98.0783	1	1
154.454	12.94	98.0704	1	1
154.543	12.95	98.0651	1	1
154.651	12.96	98.0572	1	1
154.748	12.97	98.0493	1	1
154.845	12.98	98.0388	1	1
154.949	12.99	98.0309	1	1
155.053	13	98.0256	1	1
155.144	13.01	98.023	1	1
155.247	13.02	98.0204	1	1
155.348	13.03	98.0177	1	1
155.44	13.04	98.0177	1	1
155.536	13.05	98.0151	1	1
155.639	13.06	98.0151	1	1
155.745	13.07	98.0151	1	1
155.846	13.08	98.0125	1	1
155.936	13.09	98.0099	1	1
156.043	13.1	98.0072	1	1
156.148	13.11	98.0072	1	1
156.242	13.12	98.0046	1	1
156.333	13.13	97.9967	1	1
156.437	13.14	97.9888	1	1
156.535	13.15	97.9809	1	1
156.638	13.16	97.973	1	1
156.747	13.17	97.9651	1	1
156.841	13.18	97.9572	1	1
156.936	13.19	97.9493	1	1
157.045	13.2	97.9414	1	1
157.154	13.21	97.9361	1	1
157.24	13.22	97.9309	1	1
157.339	13.23	97.9282	1	1
157.451	13.24	97.9256	1	1
157.542	13.25	97.9203	1	1
157.649	13.26	97.9151	1	1
157.746	13.27	97.9124	1	1
157.841	13.28	97.9072	1	1
157.939	13.29	97.9019	1	1
158.041	13.3	97.8966	1	1
158.142	13.31	97.8914	1	1
158.242	13.32	97.8861	1	1
158.329	13.33	97.8808	1	1
158.438	13.34	97.8782	1	1
158.539	13.35	97.8808	1	1
158.635	13.36	97.8782	1	1
158.756	13.37	97.8782	1	1
158.853	13.38	97.8782	1	1
158.949	13.39	97.8808	1	1
159.044	13.4	97.8835	1	1
159.159	13.41	97.8861	1	1
159.249	13.42	97.8914	1	1
159.341	13.43	97.8966	1	1
159.452	13.44	97.9019	1	1
159.546	13.45	97.9046	1	1
159.639	13.46	97.9072	1	1
159.757	13.47	97.9072	1	1
159.845	13.48	97.8993	1	1
159.951	13.49	97.8914	1	1
160.041	13.5	97.8782	1	1
160.142	13.51	97.8598	1	1
160.241	13.52	97.844	1	1
160.345	13.53	97.8282	1	1
160.447	13.54	97.8124	1	1
160.54	13.55	97.8019	1	1
160.638	13.56	97.794	1	1
160.733	13.57	97.7887	1	1
160.837	13.58	97.7861	1	1
160.933	13.59	97.7835	1	1
161.043	13.6	97.7808	1	1
161.143	13.61	97.7808	1	1
161.243	13.62	97.7782	1	1
161.345	13.63	97.7782	1	1
161.432	13.64	97.7782	1	1
161.526	13.65	97.7755	1	1
161.627	13.66	97.7729	1	1
161.727	13.67	97.7729	1	1
161.834	13.68	97.7729	1	1
161.938	13.69	97.7729	1	1
162.03	13.7	97.7755	1	1
162.132	13.71	97.7782	1	1
162.238	13.72	97.7808	1	1
162.346	13.73	97.7835	1	1
162.433	13.74	97.7861	1	1
162.533	13.75	97.7887	1	1
162.634	13.76	97.7887	1	1
162.743	13.77	97.7887	1	1
162.849	13.78	97.7913	1	1
162.94	13.79	97.7913	1	1
163.037	13.8	97.7913	1	1
163.133	13.81	97.7913	1	1
163.243	13.82	97.7913	1	1
163.332	13.83	97.7887	1	1
163.442	13.84	97.794	1	1
163.546	13.85	97.7993	1	1
163.631	13.86	97.8019	1	1
163.738	13.87	97.794	1	1
163.825	13.88	97.7861	1	1
163.926	13.89	97.7782	1	1
164.027	13.9	97.7703	1	1
164.139	13.91	97.7598	1	1
164.233	13.92	97.7545	1	1
164.338	13.93	97.7519	1	1
164.432	13.94	97.7492	1	1
164.53	13.95	97.7492	1	1
164.635	13.96	97.7519	1	1
164.724	13.97	97.7519	1	1
164.83	13.98	97.7571	1	1
164.929	13.99	97.7624	1	1
165.024	14	97.7677	1	1
165.128	14.01	97.7729	1	1
165.221	14.02	97.7808	1	1
165.336	14.03	97.7861	1	1
165.43	14.04	97.794	1	1
165.529	14.05	97.7993	1	1
165.63	14.06	97.8019	1	1
165.731	14.07	97.8071	1	1
165.835	14.08	97.8071	1	1
165.926	14.09	97.8071	1	1
166.025	14.1	97.8045	1	1
166.142	14.11	97.8019	1	1
166.229	14.12	97.8019	1	1
166.331	14.13	97.7993	1	1
166.432	14.14	97.7966	1	1
166.528	14.15	97.794	1	1
166.628	14.16	97.7887	1	1
166.749	14.17	97.7835	1	1
166.823	14.18	97.7755	1	1
166.922	14.19	97.765	1	1
167.024	14.2	97.7545	1	1
167.126	14.21	97.7466	1	1
167.218	14.22	97.7387	1	1
167.334	14.23	97.7334	1	1
167.42	14.24	97.7308	1	1
167.527	14.25	97.7282	1	1
167.614	14.26	97.7282	1	1
167.72	14.27	97.7255	1	1
167.816	14.28	97.7255	1	1
167.928	14.29	97.7255	1	1
168.028	14.3	97.7255	1	1
168.13	14.31	97.7176	1	1
168.228	14.32	97.715	1	1
168.323	14.33	97.7097	1	1
168.423	14.34	97.7018	1	1
168.515	14.35	97.6913	1	1
168.621	14.36	97.6834	1	1
168.722	14.37	97.6729	1	1
168.826	14.38	97.6597	1	1
168.918	14.39	97.6518	1	1
169.024	14.4	97.6466	1	1
169.12	14.41	97.6413	1	1
169.222	14.42	97.6413	1	1
169.332	14.43	97.6413	1	1
169.427	14.44	97.6387	1	1
169.514	14.45	97.636	1	1
169.623	14.46	97.6387	1	1
169.709	14.47	97.6387	1	1
169.821	14.48	97.636	1	1
169.926	14.49	97.636	1	1
170.022	14.5	97.636	1	1
170.116	14.51	97.6334	1	1
170.216	14.52	97.6281	1	1
170.323	14.53	97.6229	1	1
170.418	14.54	97.6202	1	1
170.512	14.55	97.615	1	1
170.615	14.56	97.6123	1	1
170.714	14.57	97.6071	1	1
170.819	14.58	97.6044	1	1
170.915	14.59	97.6018	1	1
171.008	14.6	97.5965	1	1
171.105	14.61	97.5965	1	1
171.217	14.62	97.5965	1	1
171.318	14.63	97.6018	1	1
171.408	14.64	97.6044	1	1
171.5	14.65	97.6097	1	1
171.611	14.66	97.6123	1	1
171.713	14.67	97.615	1	1
171.805	14.68	97.6202	1	1
171.903	14.69	97.6229	1	1
172.009	14.7	97.6281	1	1
172.115	14.71	97.6308	1	1
172.213	14.72	97.6334	1	1
172.311	14.73	97.636	1	1
172.41	14.74	97.6387	1	1
172.518	14.75	97.6413	1	1
172.604	14.76	97.6413	1	1
172.711	14.77	97.6439	1	1
172.814	14.78	97.6334	1	1
172.916	14.79	97.6255	1	1
173.007	14.8	97.6202	1	1
173.109	14.81	97.6123	1	1
173.21	14.82	97.6044	1	1
173.314	14.83	97.5965	1	1
173.414	14.84	97.5887	1	1
173.511	14.85	97.5834	1	1
173.613	14.86	97.5781	1	1
173.711	14.87	97.5755	1	1
173.816	14.88	97.5729	1	1
173.917	14.89	97.5702	1	1
174.013	14.9	97.5702	1	1
174.117	14.91	97.5676	1	1
174.212	14.92	97.5623	1	1
174.304	14.93	97.5571	1	1
174.407	14.94	97.5518	1	1
174.513	14.95	97.5492	1	1
174.604	14.96	97.5465	1	1
174.703	14.97	97.5413	1	1
174.813	14.98	97.536	1	1
174.915	14.99	97.5334	1	1
175.016	15	97.5281	1	1
175.114	15.01	97.5228	1	1
175.21	15.02	97.5228	1	1
175.323	15.03	97.5176	1	1
175.413	15.04	97.5149	1	1
175.51	15.05	97.5176	1	1
175.599	15.06	97.5149	1	1
175.702	15.07	97.5149	1	1
175.803	15.08	97.5097	1	1
175.911	15.09	97.507	1	1
175.996	15.1	97.5044	1	1
176.098	15.11	97.5018	1	1
176.195	15.12	97.4991	1	1
176.311	15.13	97.4939	1	1
176.404	15.14	97.4912	1	1
176.507	15.15	97.4886	1	1
176.603	15.16	97.486	1	1
176.701	15.17	97.4807	1	1
176.796	15.18	97.4754	1	1
176.888	15.19	97.4676	1	1
177.001	15.2	97.4623	1	1
177.101	15.21	97.457	1	1
177.205	15.22	97.4491	1	1
177.306	15.23	97.4465	1	1
177.403	15.24	97.4386	1	1
177.5	15.25	97.4333	1	1
177.606	15.26	97.4281	1	1
177.698	15.27	97.4228	1	1
177.814	15.28	97.4175	1	1
177.902	15.29	97.4096	1	1
178.009	15.3	97.4044	1	1
178.099	15.31	97.3965	1	1
178.194	15.32	97.3912	1	1
178.299	15.33	97.3833	1	1
178.403	15.34	97.3754	1	1
178.495	15.35	97.3701	1	1
178.602	15.36	97.3623	1	1
178.712	15.37	97.3596	1	1
178.802	15.38	97.3517	1	1
178.902	15.39	97.3412	1	1
178.998	15.4	97.3333	1	1
179.103	15.41	97.3254	1	1
179.199	15.42	97.3175	1	1
179.295	15.43	97.307	1	1
179.401	15.44	97.2991	1	1
179.491	15.45	97.2912	1	1
179.6	15.46	97.2833	1	1
179.688	15.47	97.2754	1	1
179.808	15.48	97.2675	1	1
179.891	15.49	97.2648	1	1
179.995	15.5	97.2622	1	1
180.097	15.51	97.257	1	1
180.204	15.52	97.2543	1	1
180.305	15.53	97.2543	1	1
180.398	15.54	97.2491	1	1
180.502	15.55	97.2464	1	1
180.593	15.56	97.2412	1	1
180.697	15.57	97.2359	1	1
180.794	15.58	97.2254	1	1
180.901	15.59	97.2175	1	1
181.008	15.6	97.2069	1	1
181.088	15.61	97.1964	1	1
181.193	15.62	97.1885	1	1
181.294	15.63	97.1806	1	1
181.391	15.64	97.1727	1	1
181.493	15.65	97.1675	1	1
181.599	15.66	97.1648	1	1
181.701	15.67	97.1622	1	1
181.794	15.68	97.1543	1	1
181.894	15.69	97.1517	1	1
181.992	15.7	97.1464	1	1
182.092	15.71	97.1438	1	1
182.194	15.72	97.1411	1	1
182.284	15.73	97.1359	1	1
182.407	15.74	97.1306	1	1
182.497	15.75	97.1227	1	1
182.6	15.76	97.1174	1	1
182.693	15.77	97.1095	1	1
182.807	15.78	97.1016	1	1
182.913	15.79	97.0964	1	1
182.992	15.8	97.0885	1	1
183.102	15.81	97.0832	1	1
183.2	15.82	97.078	1	1
183.298	15.83	97.0727	1	1
183.397	15.84	97.0648	1	1
183.486	15.85	97.0569	1	1
183.59	15.86	97.0516	1	1
183.688	15.87	97.0437	1	1
183.787	15.88	97.0358	1	1
183.905	15.89	97.0227	1	1
183.995	15.9	97.0121	1	1
184.096	15.91	97.0042	1	1
184.193	15.92	96.9937	1	1
184.3	15.93	96.9832	1	1
184.404	15.94	96.9753	1	1
184.501	15.95	96.9674	1	1
184.6	15.96	96.9569	1	1
184.692	15.97	96.9463	1	1
184.792	15.98	96.9384	1	1
184.905	15.99	96.9279	1	1
185	16	96.9174	1	1
185.098	16.01	96.9068	1	1
185.198	16.02	96.8937	1	1
185.296	16.03	96.8779	1	1
185.385	16.04	96.8674	1	1
185.49	16.05	96.8568	1	1
185.59	16.06	96.8489	1	1
185.698	16.07	96.841	1	1
185.802	16.08	96.8384	1	1
185.902	16.09	96.8331	1	1
185.996	16.1	96.8331	1	1
186.102	16.11	96.8252	1	1
186.21	16.12	96.82	1	1
186.302	16.13	96.8121	1	1
186.4	16.14	96.8042	1	1
186.497	16.15	96.7989	1	1
186.594	16.16	96.7884	1	1
186.701	16.17	96.7779	1	1
186.788	16.18	96.7699	1	1
186.896	16.19	96.7515	1	1
186.989	16.2	96.7384	1	1
187.106	16.21	96.7252	1	1
187.201	16.22	96.712	1	1
187.296	16.23	96.7015	1	1
187.405	16.24	96.6936	1	1
187.505	16.25	96.6831	1	1
187.592	16.26	96.6752	1	1
187.698	16.27	96.6699	1	1
187.807	16.28	96.662	1	1
187.902	16.29	96.6568	1	1
187.991	16.3	96.6515	1	1
188.1	16.31	96.6436	1	1
188.208	16.32	96.6357	1	1
188.297	16.33	96.6304	1	1
188.403	16.34	96.6225	1	1
188.492	16.35	96.6173	1	1
188.598	16.36	96.6146	1	1
188.701	16.37	96.6067	1	1
188.8	16.38	96.6041	1	1
188.895	16.39	96.5962	1	1
189.009	16.4	96.5936	1	1
189.106	16.41	96.5778	1	1
189.208	16.42	96.5567	1	1
189.298	16.43	96.5383	1	1
189.396	16.44	96.5251	1	1
189.506	16.45	96.5093	1	1
189.601	16.46	96.4962	1	1
189.696	16.47	96.4883	1	1
189.8	16.48	96.4777	1	1
189.892	16.49	96.4698	1	1
189.992	16.5	96.462	1	1
190.096	16.51	96.4488	1	1
190.198	16.52	96.4409	1	1
190.294	16.53	96.433	1	1
190.401	16.54	96.4251	1	1
190.489	16.55	96.4198	1	1
190.606	16.56	96.4146	1	1
190.703	16.57	96.4119	1	1
190.808	16.58	96.4093	1	1
190.907	16.59	96.404	1	1
191.009	16.6	96.4014	1	1
191.103	16.61	96.4014	1	1
191.199	16.62	96.3988	1	1
191.298	16.63	96.3961	1	1
191.408	16.64	96.3935	1	1
191.505	16.65	96.3935	1	1
191.601	16.66	96.3882	1	1
191.706	16.67	96.3803	1	1
191.806	16.68	96.3724	1	1
191.901	16.69	96.3619	1	1
192.007	16.7	96.3514	1	1
192.103	16.71	96.3435	1	1
192.196	16.72	96.3356	1	1
192.304	16.73	96.3277	1	1
192.412	16.74	96.3198	1	1
192.5	16.75	96.3119	1	1
192.602	16.76	96.3014	1	1
192.692	16.77	96.2935	1	1
192.792	16.78	96.2829	1	1
192.894	16.79	96.2724	1	1
192.997	16.8	96.2645	1	1
193.094	16.81	96.254	1	1
193.201	16.82	96.2434	1	1
193.303	16.83	96.2356	1	1
193.407	16.84	96.2303	1	1
193.507	16.85	96.225	1	1
193.608	16.86	96.2224	1	1
193.695	16.87	96.2198	1	1
193.814	16.88	96.2171	1	1
193.907	16.89	96.2145	1	1
194.026	16.9	96.2145	1	1
194.112	16.91	96.2119	1	1
194.208	16.92	96.2092	1	1
194.312	16.93	96.2066	1	1
194.412	16.94	96.204	1	1
194.508	16.95	96.2013	1	1
194.598	16.96	96.1987	1	1
194.703	16.97	96.1961	1	1
194.804	16.98	96.1934	1	1
194.919	16.99	96.1882	1	1
195.008	17	96.1855	1	1
195.108	17.01	96.1829	1	1
195.208	17.02	96.1803	1	1
195.312	17.03	96.175	1	1
195.412	17.04	96.1724	1	1
195.514	17.05	96.1697	1	1
195.615	17.06	96.1671	1	1
195.711	17.07	96.1645	1	1
195.811	17.08	96.1618	1	1
195.921	17.09	96.1618	1	1
196.009	17.1	96.1618	1	1
196.114	17.11	96.1592	1	1
196.212	17.12	96.1592	1	1
196.323	17.13	96.1592	1	1
196.417	17.14	96.1592	1	1
196.517	17.15	96.1592	1	1
196.626	17.16	96.1592	1	1
196.719	17.17	96.1592	1	1
196.812	17.18	96.1592	1	1
196.916	17.19	96.1592	1	1
197.012	17.2	96.1592	1	1
197.113	17.21	96.1592	1	1
197.218	17.22	96.1566	1	1
197.315	17.23	96.1566	1	1
197.418	17.24	96.1513	1	1
197.513	17.25	96.1408	1	1
197.629	17.26	96.1329	1	1
197.726	17.27	96.125	1	1
197.827	17.28	96.1171	1	1
197.915	17.29	96.1092	1	1
198.021	17.3	96.1013	1	1
198.116	17.31	96.0934	1	1
198.226	17.32	96.0855	1	1
198.324	17.33	96.0776	1	1
198.426	17.34	96.0697	1	1
198.521	17.35	96.0618	1	1
198.613	17.36	96.0566	1	1
198.724	17.37	96.0513	1	1
198.824	17.38	96.0486	1	1
198.911	17.39	96.046	1	1
199.021	17.4	96.0434	1	1
199.115	17.41	96.0434	1	1
199.223	17.42	96.0408	1	1
199.32	17.43	96.0408	1	1
199.427	17.44	96.0408	1	1
199.521	17.45	96.0408	1	1
199.618	17.46	96.0408	1	1
199.715	17.47	96.0408	1	1
199.821	17.48	96.0408	1	1
199.92	17.49	96.0486	1	1
200.016	17.5	96.0592	1	1
200.116	17.51	96.0697	1	1
200.224	17.52	96.0776	1	1
200.311	17.53	96.0829	1	1
200.411	17.54	96.0881	1	1
200.517	17.55	96.0908	1	1
200.62	17.56	96.0934	1	1
200.716	17.57	96.096	1	1
200.815	17.58	96.0934	1	1
200.919	17.59	96.0881	1	1
201.019	17.6	96.0802	1	1
201.124	17.61	96.075	1	1
201.222	17.62	96.0697	1	1
201.327	17.63	96.0618	1	1
201.438	17.64	96.0539	1	1
201.527	17.65	96.0486	1	1
201.616	17.66	96.046	1	1
201.731	17.67	96.0513	1	1
201.823	17.68	96.0566	1	1
201.928	17.69	96.0618	1	1
202.031	17.7	96.0671	1	1
202.127	17.71	96.0723	1	1
202.23	17.72	96.0776	1	1
202.336	17.73	96.0776	1	1
202.426	17.74	96.0829	1	1
202.528	17.75	96.0855	1	1
202.624	17.76	96.0908	1	1
202.728	17.77	96.0934	1	1
202.826	17.78	96.096	1	1
202.927	17.79	96.0987	1	1
203.023	17.8	96.1013	1	1
203.13	17.81	96.1066	1	1
203.225	17.82	96.1092	1	1
203.328	17.83	96.1118	1	1
203.428	17.84	96.1145	1	1
203.525	17.85	96.1171	1	1
203.625	17.86	96.1145	1	1
203.732	17.87	96.1118	1	1
203.832	17.88	96.1092	1	1
203.924	17.89	96.1066	1	1
204.026	17.9	96.1039	1	1
204.13	17.91	96.1013	1	1
204.234	17.92	96.1013	1	1
204.332	17.93	96.1013	1	1
204.434	17.94	96.0987	1	1
204.539	17.95	96.0987	1	1
204.632	17.96	96.0987	1	1
204.734	17.97	96.0987	1	1
204.832	17.98	96.1013	1	1
204.93	17.99	96.1013	1	1
205.026	18	96.0987	1	1
205.129	18.01	96.0987	1	1
205.229	18.02	96.0987	1	1
205.321	18.03	96.0987	1	1
205.428	18.04	96.0987	1	1
205.535	18.05	96.1013	1	1
205.634	18.06	96.0987	1	1
205.722	18.07	96.096	1	1
205.829	18.08	96.0934	1	1
205.937	18.09	96.0934	1	1
206.027	18.1	96.0908	1	1
206.131	18.11	96.0908	1	1
206.241	18.12	96.0908	1	1
206.329	18.13	96.0908	1	1
206.433	18.14	96.0881	1	1
206.531	18.15	96.0855	1	1
206.626	18.16	96.0855	1	1
206.73	18.17	96.0829	1	1
206.828	18.18	96.0776	1	1
206.935	18.19	96.0723	1	1
207.02	18.2	96.0671	1	1
207.136	18.21	96.0644	1	1
207.227	18.22	96.0697	1	1
207.333	18.23	96.0723	1	1
207.426	18.24	96.0776	1	1
207.529	18.25	96.0802	1	1
207.632	18.26	96.0802	1	1
207.724	18.27	96.0776	1	1
207.821	18.28	96.0776	1	1
207.932	18.29	96.0723	1	1
208.017	18.3	96.0697	1	1
208.124	18.31	96.0644	1	1
208.22	18.32	96.0618	1	1
208.33	18.33	96.0566	1	1
208.423	18.34	96.0513	1	1
208.523	18.35	96.046	1	1
208.624	18.36	96.0408	1	1
208.724	18.37	96.0381	1	1
208.823	18.38	96.0355	1	1
208.92	18.39	96.0328	1	1
209.028	18.4	96.0302	1	1
209.128	18.41	96.0276	1	1
209.224	18.42	96.025	1	1
209.318	18.43	96.0223	1	1
209.422	18.44	96.0197	1	1
209.521	18.45	96.0171	1	1
209.625	18.46	96.0144	1	1
209.72	18.47	96.0118	1	1
209.816	18.48	96.0065	1	1
209.927	18.49	96.0065	1	1
210.022	18.5	96.0039	1	1
210.123	18.51	96.0039	1	1
210.218	18.52	96.0013	1	1
210.309	18.53	96.0039	1	1
210.417	18.54	96.0039	1	1
210.517	18.55	96.0039	1	1
210.621	18.56	96.0065	1	1
210.728	18.57	96.0065	1	1
210.82	18.58	96.0065	1	1
210.925	18.59	96.0092	1	1
211.016	18.6	96.0092	1	1
211.12	18.61	96.0065	1	1
211.217	18.62	96.0092	1	1
211.328	18.63	96.0013	1	1
211.431	18.64	95.996	1	1
211.534	18.65	95.9907	1	1
211.622	18.66	95.9828	1	1
211.728	18.67	95.9776	1	1
211.827	18.68	95.9749	1	1
211.923	18.69	95.9723	1	1
212.031	18.7	95.9697	1	1
212.125	18.71	95.9697	1	1
212.228	18.72	95.9697	1	1
212.325	18.73	95.9697	1	1
212.424	18.74	95.9697	1	1
212.533	18.75	95.9697	1	1
212.625	18.76	95.9723	1	1
212.72	18.77	95.9697	1	1
212.826	18.78	95.9697	1	1
212.929	18.79	95.967	1	1
213.029	18.8	95.9697	1	1
213.126	18.81	95.967	1	1
213.222	18.82	95.9644	1	1
213.314	18.83	95.9618	1	1
213.429	18.84	95.9618	1	1
213.518	18.85	95.9591	1	1
213.623	18.86	95.9591	1	1
213.723	18.87	95.9591	1	1
213.817	18.88	95.9644	1	1
213.926	18.89	95.9697	1	1
214.029	18.9	95.9749	1	1
214.115	18.91	95.9802	1	1
214.235	18.92	95.9855	1	1
214.322	18.93	95.9907	1	1
214.427	18.94	95.9934	1	1
214.527	18.95	95.9934	1	1
214.626	18.96	95.9934	1	1
214.729	18.97	95.9907	1	1
214.827	18.98	95.9881	1	1
214.916	18.99	95.9855	1	1
215.016	19	95.9828	1	1
215.117	19.01	95.9802	1	1
215.232	19.02	95.9802	1	1
215.328	19.03	95.9776	1	1
215.417	19.04	95.9776	1	1
215.528	19.05	95.9749	1	1
215.633	19.06	95.9749	1	1
215.719	19.07	95.9749	1	1
215.822	19.08	95.9749	1	1
215.913	19.09	95.9723	1	1
216.016	19.1	95.9723	1	1
216.115	19.11	95.9697	1	1
216.222	19.12	95.967	1	1
216.314	19.13	95.9618	1	1
216.416	19.14	95.9618	1	1
216.516	19.15	95.9565	1	1
216.619	19.16	95.9539	1	1
216.72	19.17	95.9513	1	1
216.815	19.18	95.9486	1	1
216.913	19.19	95.9433	1	1
217.014	19.2	95.9407	1	1
217.114	19.21	95.9381	1	1
217.228	19.22	95.9328	1	1
217.324	19.23	95.9302	1	1
217.42	19.24	95.9275	1	1
217.533	19.25	95.9249	1	1
217.616	19.26	95.9197	1	1
217.725	19.27	95.917	1	1
217.812	19.28	95.9144	1	1
217.923	19.29	95.917	1	1
218.026	19.3	95.9144	1	1
218.126	19.31	95.9144	1	1
218.218	19.32	95.9144	1	1
218.324	19.33	95.9144	1	1
218.431	19.34	95.917	1	1
218.515	19.35	95.917	1	1
218.618	19.36	95.917	1	1
218.725	19.37	95.9197	1	1
218.826	19.38	95.9197	1	1
218.924	19.39	95.9197	1	1
219.028	19.4	95.9197	1	1
219.123	19.41	95.9197	1	1
219.234	19.42	95.9197	1	1
219.322	19.43	95.9091	1	1
219.428	19.44	95.9012	1	1
219.525	19.45	95.896	1	1
219.624	19.46	95.8881	1	1
219.728	19.47	95.8828	1	1
219.83	19.48	95.8749	1	1
219.931	19.49	95.8696	1	1
220.017	19.5	95.8696	1	1
220.128	19.51	95.867	1	1
220.229	19.52	95.867	1	1
220.329	19.53	95.8644	1	1
220.415	19.54	95.867	1	1
220.525	19.55	95.867	1	1
220.618	19.56	95.867	1	1
220.722	19.57	95.8696	1	1
220.827	19.58	95.8696	1	1
220.923	19.59	95.8696	1	1
221.019	19.6	95.8723	1	1
221.127	19.61	95.8749	1	1
221.227	19.62	95.8775	1	1
221.325	19.63	95.8775	1	1
221.432	19.64	95.8775	1	1
[truncated: 5,785 more rows]

## Sheet: TGA-270°C
#EXPORTTYPE:	ALL
#FILE:	270-S.ngb-ds3
#FORMAT:	NETZSCH5
#FTYPE:	ASCII
#IDENTITY:	270-S
#DECIMAL:	COMMA
#SEPARATOR:	SEMICOLON
#MTYPE:	DTA
#INSTRUMENT:	NETZSCH STA 449F3
#PROJECT:	Ar-Ge
#DATE/TIME:	15.11.2019 15:00:40 (UTC+3)
#CORR. FILE:	corr-DTA-1550-3.ngb-bs3
#TEMPCAL:	TCALZERO.TCX
#SENSITIVITY:	SENSZERO.EXX
#LABORATORY:	BOREN ARGE
#OPERATOR:	ESEN
#REMARK:
#SAMPLE:	270-S
#SAMPLE MASS /mg:	7.8965
#MATERIAL:
#REFERENCE:
#REFERENCE MASS /mg:	0
#TYPE OF CRUCIBLE:	DTA/TG pan Al2O3
#SAMPLE CRUCIBLE MASS /mg:	0
#REFERENCE CRUCIBLE MASS /mg:	0
#DSC RANGE /‘V:	5000
#TG RANGE /mg:	35000
#TAU-R:	---
#CORR. CODE:	20
#EXO:	-1
#RANGE:	25›C/10,0(K/min)/800›C
#SEGMENT:	S1/1
#SEG. 1:	25›C/10,0(K/min)/800›C
#*RESULTS:	File	Result	Unit	Y_value	Unit	Range_Xmin	Unit	Range_Xmax	Unit	Range_Ymin	Unit	Range_Ymax	Unit
##Temp./›C	Time/min	Mass/%	Sensit./(uV/mW)	Segment
26.26	0	100	1	1
26.273	0.01	100.042	1	1
26.263	0.02	100.043	1	1
26.269	0.03	100.042	1	1
26.286	0.04	100.054	1	1
26.254	0.05	100.173	1	0
26.259	0.06	100.247	1	0
26.283	0.07	100.284	1	1
26.276	0.08	100.36	1	1
26.27	0.09	100.442	1	1
26.27	0.1	100.51	1	1
26.281	0.11	100.59	1	1
26.277	0.12	100.605	1	1
26.276	0.13	100.688	1	1
26.274	0.14	100.751	1	1
26.27	0.15	100.809	1	1
26.271	0.16	100.883	1	1
26.277	0.17	101.008	1	1
26.285	0.18	101.036	1	1
26.294	0.19	101.106	1	1
26.311	0.2	101.173	1	1
26.323	0.21	101.237	1	1
26.335	0.22	101.273	1	1
26.332	0.23	101.301	1	1
26.332	0.24	101.322	1	1
26.346	0.25	101.334	1	1
26.349	0.26	101.342	1	1
26.369	0.27	101.334	1	1
26.395	0.28	101.311	1	1
26.387	0.29	101.302	1	1
26.428	0.3	101.284	1	1
26.431	0.31	101.264	1	1
26.458	0.32	101.254	1	1
26.487	0.33	101.236	1	1
26.501	0.34	101.212	1	1
26.544	0.35	101.187	1	1
26.558	0.36	101.168	1	1
26.572	0.37	101.144	1	1
26.623	0.38	101.133	1	1
26.636	0.39	101.118	1	1
26.659	0.4	101.099	1	1
26.706	0.41	101.095	1	1
26.736	0.42	101.094	1	1
26.758	0.43	101.085	1	1
26.798	0.44	101.073	1	1
26.819	0.45	101.065	1	1
26.86	0.46	101.061	1	1
26.913	0.47	101.05	1	1
26.963	0.48	101.04	1	1
26.996	0.49	101.032	1	1
27.031	0.5	101.032	1	1
27.062	0.51	101.03	1	1
27.098	0.52	101.023	1	1
27.157	0.53	101.017	1	1
27.189	0.54	101.012	1	1
27.234	0.55	101.007	1	1
27.264	0.56	101.007	1	1
27.311	0.57	101.003	1	1
27.37	0.58	100.997	1	1
27.42	0.59	100.994	1	1
27.458	0.6	100.99	1	1
27.5	0.61	100.984	1	1
27.551	0.62	100.979	1	1
27.588	0.63	100.969	1	1
27.645	0.64	100.956	1	1
27.693	0.65	100.945	1	1
27.741	0.66	100.935	1	1
27.797	0.67	100.923	1	1
27.829	0.68	100.918	1	1
27.871	0.69	100.911	1	1
27.93	0.7	100.904	1	1
27.972	0.71	100.898	1	1
28.006	0.72	100.893	1	1
28.056	0.73	100.885	1	1
28.102	0.74	100.879	1	1
28.148	0.75	100.874	1	1
28.19	0.76	100.866	1	1
28.253	0.77	100.857	1	1
28.309	0.78	100.851	1	1
28.369	0.79	100.843	1	1
28.408	0.8	100.84	1	1
28.465	0.81	100.833	1	1
28.495	0.82	100.827	1	1
28.556	0.83	100.823	1	1
28.624	0.84	100.819	1	1
28.668	0.85	100.813	1	1
28.722	0.86	100.814	1	1
28.764	0.87	100.799	1	1
28.822	0.88	100.786	1	1
28.872	0.89	100.783	1	1
28.921	0.9	100.784	1	1
28.99	0.91	100.78	1	1
29.052	0.92	100.771	1	1
29.107	0.93	100.76	1	1
29.163	0.94	100.745	1	1
29.221	0.95	100.731	1	1
29.271	0.96	100.729	1	1
29.344	0.97	100.733	1	1
29.388	0.98	100.731	1	1
29.459	0.99	100.729	1	1
29.513	1	100.728	1	1
29.59	1.01	100.721	1	1
29.65	1.02	100.713	1	1
29.706	1.03	100.721	1	1
29.774	1.04	100.726	1	1
29.85	1.05	100.722	1	1
29.889	1.06	100.719	1	1
29.965	1.07	100.713	1	1
30.034	1.08	100.712	1	1
30.104	1.09	100.718	1	1
30.166	1.1	100.734	1	1
30.233	1.11	100.731	1	1
30.312	1.12	100.726	1	1
30.373	1.13	100.734	1	1
30.442	1.14	100.734	1	1
30.515	1.15	100.746	1	1
30.573	1.16	100.737	1	1
30.657	1.17	100.743	1	1
30.724	1.18	100.762	1	1
30.796	1.19	100.757	1	1
30.871	1.2	100.752	1	1
30.93	1.21	100.764	1	1
31.012	1.22	100.766	1	1
31.079	1.23	100.762	1	1
31.155	1.24	100.77	1	1
31.231	1.25	100.772	1	1
31.307	1.26	100.776	1	1
31.394	1.27	100.791	1	1
31.465	1.28	100.795	1	1
31.527	1.29	100.802	1	1
31.608	1.3	100.808	1	1
31.691	1.31	100.817	1	1
31.749	1.32	100.824	1	1
31.842	1.33	100.817	1	1
31.918	1.34	100.807	1	1
32	1.35	100.819	1	1
32.08	1.36	100.826	1	1
32.167	1.37	100.827	1	1
32.238	1.38	100.847	1	1
32.31	1.39	100.854	1	1
32.395	1.4	100.864	1	1
32.477	1.41	100.866	1	1
32.561	1.42	100.876	1	1
32.641	1.43	100.892	1	1
32.733	1.44	100.888	1	1
32.799	1.45	100.894	1	1
32.889	1.46	100.897	1	1
32.969	1.47	100.898	1	1
33.044	1.48	100.893	1	1
33.112	1.49	100.89	1	1
33.204	1.5	100.888	1	1
33.29	1.51	100.89	1	1
33.371	1.52	100.889	1	1
33.441	1.53	100.895	1	1
33.531	1.54	100.899	1	1
33.621	1.55	100.905	1	1
33.677	1.56	100.903	1	1
33.787	1.57	100.9	1	1
33.871	1.58	100.902	1	1
33.95	1.59	100.897	1	1
34.048	1.6	100.899	1	1
34.128	1.61	100.908	1	1
34.215	1.62	100.911	1	1
34.293	1.63	100.914	1	1
34.388	1.64	100.913	1	1
34.473	1.65	100.913	1	1
34.564	1.66	100.909	1	1
34.654	1.67	100.904	1	1
34.75	1.68	100.903	1	1
34.842	1.69	100.907	1	1
34.915	1.7	100.914	1	1
35.006	1.71	100.927	1	1
35.099	1.72	100.921	1	1
35.174	1.73	100.908	1	1
35.28	1.74	100.903	1	1
35.39	1.75	100.897	1	1
35.453	1.76	100.903	1	1
35.554	1.77	100.913	1	1
35.657	1.78	100.924	1	1
35.733	1.79	100.921	1	1
35.83	1.8	100.918	1	1
35.924	1.81	100.932	1	1
36.011	1.82	100.938	1	1
36.1	1.83	100.936	1	1
36.187	1.84	100.937	1	1
36.285	1.85	100.946	1	1
36.389	1.86	100.955	1	1
36.481	1.87	100.951	1	1
36.59	1.88	100.951	1	1
36.669	1.89	100.954	1	1
36.781	1.9	100.966	1	1
36.859	1.91	100.98	1	1
36.963	1.92	100.983	1	1
37.07	1.93	100.987	1	1
37.171	1.94	100.988	1	1
37.27	1.95	100.993	1	1
37.346	1.96	100.995	1	1
37.458	1.97	100.995	1	1
37.562	1.98	101.009	1	1
37.653	1.99	101.017	1	1
37.777	2	101.031	1	1
37.848	2.01	101.049	1	1
37.951	2.02	101.052	1	1
38.07	2.03	101.05	1	1
38.148	2.04	101.035	1	1
38.255	2.05	101.027	1	1
38.354	2.06	101.031	1	1
38.446	2.07	101.035	1	1
38.564	2.08	101.03	1	1
38.655	2.09	101.028	1	1
38.766	2.1	101.028	1	1
38.848	2.11	101.033	1	1
38.959	2.12	101.043	1	1
39.061	2.13	101.056	1	1
39.151	2.14	101.059	1	1
39.273	2.15	101.055	1	1
39.373	2.16	101.059	1	1
39.469	2.17	101.068	1	1
39.575	2.18	101.074	1	1
39.679	2.19	101.079	1	1
39.769	2.2	101.085	1	1
39.866	2.21	101.09	1	1
39.989	2.22	101.103	1	1
40.092	2.23	101.112	1	1
40.19	2.24	101.108	1	1
40.305	2.25	101.112	1	1
40.4	2.26	101.116	1	1
40.513	2.27	101.121	1	1
40.615	2.28	101.119	1	1
40.71	2.29	101.117	1	1
40.815	2.3	101.122	1	1
40.934	2.31	101.122	1	1
41.028	2.32	101.125	1	1
41.127	2.33	101.131	1	1
41.246	2.34	101.145	1	1
41.358	2.35	101.154	1	1
41.464	2.36	101.152	1	1
41.575	2.37	101.145	1	1
41.674	2.38	101.145	1	1
41.78	2.39	101.146	1	1
41.885	2.4	101.147	1	1
42.01	2.41	101.15	1	1
42.106	2.42	101.15	1	1
42.222	2.43	101.15	1	1
42.326	2.44	101.157	1	1
42.433	2.45	101.161	1	1
42.536	2.46	101.163	1	1
42.644	2.47	101.165	1	1
42.742	2.48	101.18	1	1
42.857	2.49	101.192	1	1
42.98	2.5	101.189	1	1
43.081	2.51	101.188	1	1
43.193	2.52	101.19	1	1
43.299	2.53	101.195	1	1
43.42	2.54	101.201	1	1
43.52	2.55	101.204	1	1
43.64	2.56	101.208	1	1
43.735	2.57	101.213	1	1
43.855	2.58	101.214	1	1
43.955	2.59	101.212	1	1
44.074	2.6	101.213	1	1
44.187	2.61	101.212	1	1
44.295	2.62	101.22	1	1
44.419	2.63	101.228	1	1
44.523	2.64	101.236	1	1
44.64	2.65	101.233	1	1
44.753	2.66	101.231	1	1
44.857	2.67	101.228	1	1
44.983	2.68	101.23	1	1
45.094	2.69	101.231	1	1
45.197	2.7	101.232	1	1
45.308	2.71	101.235	1	1
45.426	2.72	101.236	1	1
45.533	2.73	101.24	1	1
45.652	2.74	101.254	1	1
45.764	2.75	101.26	1	1
45.871	2.76	101.266	1	1
45.979	2.77	101.274	1	1
46.102	2.78	101.279	1	1
46.211	2.79	101.287	1	1
46.326	2.8	101.301	1	1
46.436	2.81	101.311	1	1
46.548	2.82	101.309	1	1
46.671	2.83	101.311	1	1
46.788	2.84	101.32	1	1
46.898	2.85	101.323	1	1
47.028	2.86	101.326	1	1
47.134	2.87	101.33	1	1
47.254	2.88	101.335	1	1
47.374	2.89	101.341	1	1
47.474	2.9	101.347	1	1
47.586	2.91	101.349	1	1
47.706	2.92	101.351	1	1
47.815	2.93	101.351	1	1
47.941	2.94	101.351	1	1
48.051	2.95	101.35	1	1
48.18	2.96	101.353	1	1
48.275	2.97	101.363	1	1
48.41	2.98	101.368	1	1
48.512	2.99	101.373	1	1
48.639	3	101.371	1	1
48.742	3.01	101.37	1	1
48.853	3.02	101.369	1	1
48.98	3.03	101.37	1	1
49.102	3.04	101.371	1	1
49.211	3.05	101.375	1	1
49.333	3.06	101.378	1	1
49.455	3.07	101.383	1	1
49.576	3.08	101.384	1	1
49.681	3.09	101.389	1	1
49.801	3.1	101.392	1	1
49.916	3.11	101.393	1	1
50.026	3.12	101.39	1	1
50.154	3.13	101.39	1	1
50.277	3.14	101.392	1	1
50.389	3.15	101.394	1	1
50.501	3.16	101.398	1	1
50.615	3.17	101.402	1	1
50.731	3.18	101.404	1	1
50.851	3.19	101.407	1	1
50.983	3.2	101.411	1	1
51.105	3.21	101.418	1	1
51.21	3.22	101.423	1	1
51.329	3.23	101.428	1	1
51.449	3.24	101.43	1	1
51.563	3.25	101.427	1	1
51.682	3.26	101.428	1	1
51.795	3.27	101.432	1	1
51.92	3.28	101.436	1	1
52.042	3.29	101.439	1	1
52.151	3.3	101.444	1	1
52.274	3.31	101.446	1	1
52.394	3.32	101.451	1	1
52.511	3.33	101.456	1	1
52.626	3.34	101.461	1	1
52.74	3.35	101.465	1	1
52.878	3.36	101.469	1	1
52.978	3.37	101.473	1	1
53.102	3.38	101.475	1	1
53.212	3.39	101.477	1	1
53.353	3.4	101.475	1	1
53.47	3.41	101.475	1	1
53.582	3.42	101.477	1	1
53.707	3.43	101.478	1	1
53.825	3.44	101.479	1	1
53.949	3.45	101.483	1	1
54.065	3.46	101.484	1	1
54.169	3.47	101.487	1	1
54.293	3.48	101.487	1	1
54.417	3.49	101.488	1	1
54.532	3.5	101.492	1	1
54.657	3.51	101.496	1	1
54.763	3.52	101.499	1	1
54.891	3.53	101.504	1	1
55.008	3.54	101.508	1	1
55.114	3.55	101.512	1	1
55.25	3.56	101.512	1	1
55.371	3.57	101.516	1	1
55.488	3.58	101.518	1	1
55.605	3.59	101.527	1	1
55.717	3.6	101.532	1	1
55.849	3.61	101.539	1	1
55.961	3.62	101.544	1	1
56.084	3.63	101.549	1	1
56.198	3.64	101.55	1	1
56.317	3.65	101.551	1	1
56.44	3.66	101.553	1	1
56.559	3.67	101.553	1	1
56.686	3.68	101.553	1	1
56.814	3.69	101.553	1	1
56.906	3.7	101.554	1	1
57.042	3.71	101.554	1	1
57.158	3.72	101.555	1	1
57.289	3.73	101.555	1	1
57.407	3.74	101.553	1	1
57.535	3.75	101.551	1	1
57.634	3.76	101.549	1	1
57.754	3.77	101.548	1	1
57.893	3.78	101.546	1	1
58.001	3.79	101.545	1	1
58.131	3.8	101.545	1	1
58.249	3.81	101.549	1	1
58.361	3.82	101.551	1	1
58.478	3.83	101.555	1	1
58.605	3.84	101.556	1	1
58.72	3.85	101.56	1	1
58.832	3.86	101.563	1	1
58.971	3.87	101.567	1	1
59.083	3.88	101.57	1	1
59.217	3.89	101.574	1	1
59.326	3.9	101.579	1	1
59.456	3.91	101.584	1	1
59.56	3.92	101.589	1	1
59.683	3.93	101.594	1	1
59.812	3.94	101.599	1	1
59.944	3.95	101.602	1	1
60.045	3.96	101.605	1	1
60.17	3.97	101.606	1	1
60.291	3.98	101.607	1	1
60.405	3.99	101.607	1	1
60.528	4	101.608	1	1
60.639	4.01	101.61	1	1
60.774	4.02	101.612	1	1
60.883	4.03	101.613	1	1
61.012	4.04	101.616	1	1
61.122	4.05	101.618	1	1
61.251	4.06	101.62	1	1
61.362	4.07	101.622	1	1
61.498	4.08	101.625	1	1
61.605	4.09	101.627	1	1
61.732	4.1	101.63	1	1
61.848	4.11	101.632	1	1
61.97	4.12	101.635	1	1
62.083	4.13	101.637	1	1
62.215	4.14	101.64	1	1
62.336	4.15	101.642	1	1
62.458	4.16	101.645	1	1
62.567	4.17	101.644	1	1
62.691	4.18	101.644	1	1
62.801	4.19	101.642	1	1
62.902	4.2	101.641	1	1
63.052	4.21	101.64	1	1
63.171	4.22	101.639	1	1
63.29	4.23	101.636	1	1
63.407	4.24	101.636	1	1
63.524	4.25	101.636	1	1
63.64	4.26	101.637	1	1
63.753	4.27	101.637	1	1
63.877	4.28	101.64	1	1
64.001	4.29	101.64	1	1
64.108	4.3	101.642	1	1
64.232	4.31	101.642	1	1
64.369	4.32	101.644	1	1
64.479	4.33	101.644	1	1
64.596	4.34	101.645	1	1
64.727	4.35	101.645	1	1
64.83	4.36	101.646	1	1
64.967	4.37	101.648	1	1
65.077	4.38	101.648	1	1
65.203	4.39	101.648	1	1
65.322	4.4	101.649	1	1
65.431	4.41	101.648	1	1
65.553	4.42	101.646	1	1
65.689	4.43	101.646	1	1
65.789	4.44	101.648	1	1
65.91	4.45	101.649	1	1
66.026	4.46	101.649	1	1
66.147	4.47	101.651	1	1
66.253	4.48	101.656	1	1
66.375	4.49	101.664	1	1
66.499	4.5	101.673	1	1
66.634	4.51	101.68	1	1
66.747	4.52	101.687	1	1
66.866	4.53	101.692	1	1
66.979	4.54	101.697	1	1
67.103	4.55	101.698	1	1
67.213	4.56	101.702	1	1
67.337	4.57	101.703	1	1
67.463	4.58	101.706	1	1
67.567	4.59	101.707	1	1
67.692	4.6	101.71	1	1
67.805	4.61	101.711	1	1
67.916	4.62	101.713	1	1
68.039	4.63	101.716	1	1
68.159	4.64	101.72	1	1
68.271	4.65	101.724	1	1
68.399	4.66	101.729	1	1
68.516	4.67	101.732	1	1
68.616	4.68	101.736	1	1
68.762	4.69	101.739	1	1
68.871	4.7	101.741	1	1
68.987	4.71	101.744	1	1
69.1	4.72	101.745	1	1
69.225	4.73	101.746	1	1
69.337	4.74	101.746	1	1
69.457	4.75	101.748	1	1
69.568	4.76	101.749	1	1
69.692	4.77	101.75	1	1
69.804	4.78	101.751	1	1
69.916	4.79	101.751	1	1
70.051	4.8	101.753	1	1
70.162	4.81	101.754	1	1
70.274	4.82	101.755	1	1
70.389	4.83	101.756	1	1
70.505	4.84	101.758	1	1
70.633	4.85	101.759	1	1
70.737	4.86	101.759	1	1
70.85	4.87	101.759	1	1
70.977	4.88	101.76	1	1
71.082	4.89	101.763	1	1
71.214	4.9	101.764	1	1
71.336	4.91	101.765	1	1
71.442	4.92	101.768	1	1
71.571	4.93	101.769	1	1
71.682	4.94	101.772	1	1
71.8	4.95	101.773	1	1
71.904	4.96	101.775	1	1
72.031	4.97	101.777	1	1
72.137	4.98	101.778	1	1
72.255	4.99	101.781	1	1
72.367	5	101.782	1	1
72.474	5.01	101.783	1	1
72.596	5.02	101.786	1	1
72.705	5.03	101.787	1	1
72.84	5.04	101.788	1	1
72.94	5.05	101.789	1	1
73.073	5.06	101.791	1	1
73.179	5.07	101.791	1	1
73.299	5.08	101.792	1	1
73.419	5.09	101.792	1	1
73.532	5.1	101.792	1	1
73.642	5.11	101.792	1	1
73.752	5.12	101.793	1	1
73.867	5.13	101.793	1	1
73.974	5.14	101.794	1	1
74.095	5.15	101.796	1	1
74.216	5.16	101.796	1	1
74.324	5.17	101.797	1	1
74.428	5.18	101.798	1	1
74.553	5.19	101.8	1	1
74.658	5.2	101.801	1	1
74.774	5.21	101.802	1	1
74.892	5.22	101.803	1	1
75.015	5.23	101.805	1	1
75.127	5.24	101.806	1	1
75.247	5.25	101.806	1	1
75.353	5.26	101.808	1	1
75.471	5.27	101.811	1	1
75.582	5.28	101.813	1	1
75.689	5.29	101.816	1	1
75.808	5.3	101.819	1	1
75.929	5.31	101.821	1	1
76.04	5.32	101.822	1	1
76.141	5.33	101.824	1	1
76.271	5.34	101.826	1	1
76.373	5.35	101.827	1	1
76.488	5.36	101.829	1	1
76.605	5.37	101.831	1	1
76.717	5.38	101.832	1	1
76.824	5.39	101.834	1	1
76.947	5.4	101.836	1	1
77.056	5.41	101.838	1	1
77.164	5.42	101.839	1	1
77.29	5.43	101.84	1	1
77.403	5.44	101.841	1	1
77.511	5.45	101.841	1	1
77.626	5.46	101.841	1	1
77.753	5.47	101.843	1	1
77.87	5.48	101.843	1	1
77.961	5.49	101.843	1	1
78.086	5.5	101.843	1	1
78.197	5.51	101.843	1	1
78.316	5.52	101.843	1	1
78.435	5.53	101.844	1	1
78.54	5.54	101.844	1	1
78.641	5.55	101.845	1	1
78.75	5.56	101.846	1	1
78.872	5.57	101.848	1	1
78.977	5.58	101.848	1	1
79.099	5.59	101.849	1	1
79.208	5.6	101.85	1	1
79.325	5.61	101.851	1	1
79.438	5.62	101.853	1	1
79.536	5.63	101.853	1	1
79.654	5.64	101.854	1	1
79.777	5.65	101.855	1	1
79.883	5.66	101.857	1	1
79.993	5.67	101.858	1	1
80.11	5.68	101.858	1	1
80.219	5.69	101.859	1	1
80.337	5.7	101.86	1	1
80.46	5.71	101.862	1	1
80.564	5.72	101.863	1	1
80.675	5.73	101.863	1	1
80.793	5.74	101.864	1	1
80.896	5.75	101.864	1	1
81.006	5.76	101.865	1	1
81.112	5.77	101.867	1	1
81.232	5.78	101.867	1	1
81.343	5.79	101.868	1	1
81.452	5.8	101.868	1	1
81.56	5.81	101.869	1	1
81.671	5.82	101.869	1	1
81.787	5.83	101.87	1	1
81.89	5.84	101.872	1	1
82.01	5.85	101.872	1	1
82.116	5.86	101.873	1	1
82.235	5.87	101.873	1	1
82.34	5.88	101.874	1	1
82.452	5.89	101.874	1	1
82.558	5.9	101.876	1	1
82.676	5.91	101.876	1	1
82.795	5.92	101.877	1	1
82.888	5.93	101.877	1	1
82.986	5.94	101.878	1	1
83.107	5.95	101.879	1	1
83.217	5.96	101.879	1	1
83.337	5.97	101.881	1	1
83.436	5.98	101.881	1	1
83.545	5.99	101.882	1	1
83.652	6	101.883	1	1
83.78	6.01	101.884	1	1
83.879	6.02	101.886	1	1
83.994	6.03	101.887	1	1
84.112	6.04	101.888	1	1
84.228	6.05	101.889	1	1
84.332	6.06	101.891	1	1
84.447	6.07	101.892	1	1
84.552	6.08	101.892	1	1
84.672	6.09	101.893	1	1
84.783	6.1	101.895	1	1
84.874	6.11	101.896	1	1
84.977	6.12	101.896	1	1
85.098	6.13	101.897	1	1
85.224	6.14	101.898	1	1
85.318	6.15	101.898	1	1
85.434	6.16	101.898	1	1
85.551	6.17	101.9	1	1
85.653	6.18	101.9	1	1
85.756	6.19	101.9	1	1
85.881	6.2	101.9	1	1
85.98	6.21	101.9	1	1
86.098	6.22	101.901	1	1
86.199	6.23	101.901	1	1
86.307	6.24	101.902	1	1
86.425	6.25	101.902	1	1
86.538	6.26	101.903	1	1
86.631	6.27	101.903	1	1
86.74	6.28	101.906	1	1
86.844	6.29	101.908	1	1
86.961	6.3	101.911	1	1
87.068	6.31	101.912	1	1
87.181	6.32	101.915	1	1
87.295	6.33	101.916	1	1
87.398	6.34	101.919	1	1
87.515	6.35	101.92	1	1
87.607	6.36	101.921	1	1
87.721	6.37	101.922	1	1
87.835	6.38	101.924	1	1
87.939	6.39	101.924	1	1
88.063	6.4	101.924	1	1
88.154	6.41	101.925	1	1
88.271	6.42	101.925	1	1
88.378	6.43	101.925	1	1
88.477	6.44	101.925	1	1
88.595	6.45	101.925	1	1
88.705	6.46	101.925	1	1
88.805	6.47	101.925	1	1
88.911	6.48	101.925	1	1
89.033	6.49	101.925	1	1
89.141	6.5	101.925	1	1
89.25	6.51	101.926	1	1
89.355	6.52	101.927	1	1
89.467	6.53	101.929	1	1
89.563	6.54	101.93	1	1
89.678	6.55	101.933	1	1
89.78	6.56	101.934	1	1
89.88	6.57	101.935	1	1
89.991	6.58	101.936	1	1
90.115	6.59	101.938	1	1
90.224	6.6	101.938	1	1
90.328	6.61	101.939	1	1
90.426	6.62	101.94	1	1
90.538	6.63	101.941	1	1
90.651	6.64	101.943	1	1
90.765	6.65	101.944	1	1
90.86	6.66	101.945	1	1
90.975	6.67	101.945	1	1
91.083	6.68	101.946	1	1
91.189	6.69	101.948	1	1
91.295	6.7	101.949	1	1
91.403	6.71	101.95	1	1
91.505	6.72	101.951	1	1
91.625	6.73	101.951	1	1
91.721	6.74	101.953	1	1
91.838	6.75	101.954	1	1
91.94	6.76	101.955	1	1
92.049	6.77	101.955	1	1
92.144	6.78	101.955	1	1
92.258	6.79	101.957	1	1
92.368	6.8	101.957	1	1
92.479	6.81	101.957	1	1
92.575	6.82	101.957	1	1
92.676	6.83	101.957	1	1
92.789	6.84	101.957	1	1
92.901	6.85	101.957	1	1
93.005	6.86	101.957	1	1
93.104	6.87	101.957	1	1
93.221	6.88	101.957	1	1
93.316	6.89	101.957	1	1
93.433	6.9	101.957	1	1
93.541	6.91	101.957	1	1
93.642	6.92	101.957	1	1
93.743	6.93	101.957	1	1
93.851	6.94	101.957	1	1
93.971	6.95	101.957	1	1
94.068	6.96	101.957	1	1
94.175	6.97	101.957	1	1
94.28	6.98	101.957	1	1
94.385	6.99	101.955	1	1
94.495	7	101.95	1	1
94.601	7.01	101.945	1	1
94.699	7.02	101.941	1	1
94.803	7.03	101.938	1	1
94.913	7.04	101.931	1	1
95.006	7.05	101.925	1	1
95.13	7.06	101.919	1	1
95.217	7.07	101.914	1	1
95.34	7.08	101.911	1	1
95.453	7.09	101.908	1	1
95.549	7.1	101.906	1	1
95.648	7.11	101.903	1	1
95.76	7.12	101.903	1	1
95.872	7.13	101.902	1	1
95.962	7.14	101.901	1	1
96.074	7.15	101.901	1	1
96.183	7.16	101.9	1	1
96.282	7.17	101.9	1	1
96.387	7.18	101.9	1	1
96.504	7.19	101.898	1	1
96.615	7.2	101.898	1	1
96.716	7.21	101.897	1	1
96.816	7.22	101.896	1	1
96.93	7.23	101.896	1	1
97.036	7.24	101.889	1	1
97.129	7.25	101.884	1	1
97.231	7.26	101.879	1	1
97.333	7.27	101.874	1	1
97.448	7.28	101.872	1	1
97.548	7.29	101.868	1	1
97.657	7.3	101.867	1	1
97.757	7.31	101.865	1	1
97.862	7.32	101.86	1	1
97.983	7.33	101.857	1	1
98.081	7.34	101.853	1	1
98.176	7.35	101.85	1	1
98.277	7.36	101.846	1	1
98.389	7.37	101.844	1	1
98.498	7.38	101.84	1	1
98.595	7.39	101.838	1	1
98.699	7.4	101.835	1	1
98.811	7.41	101.834	1	1
98.903	7.42	101.832	1	1
99.015	7.43	101.83	1	1
99.128	7.44	101.827	1	1
99.225	7.45	101.826	1	1
99.33	7.46	101.824	1	1
99.429	7.47	101.821	1	1
99.541	7.48	101.82	1	1
99.629	7.49	101.819	1	1
99.743	7.5	101.817	1	1
99.853	7.51	101.815	1	1
99.967	7.52	101.815	1	1
100.06	7.53	101.813	1	1
100.161	7.54	101.812	1	1
100.266	7.55	101.811	1	1
100.38	7.56	101.81	1	1
100.483	7.57	101.808	1	1
100.582	7.58	101.807	1	1
100.688	7.59	101.805	1	1
100.792	7.6	101.803	1	1
100.896	7.61	101.802	1	1
100.994	7.62	101.801	1	1
101.089	7.63	101.8	1	1
101.205	7.64	101.8	1	1
101.302	7.65	101.798	1	1
101.397	7.66	101.796	1	1
101.512	7.67	101.794	1	1
101.61	7.68	101.793	1	1
101.718	7.69	101.791	1	1
101.817	7.7	101.789	1	1
101.919	7.71	101.786	1	1
102.02	7.72	101.783	1	1
102.132	7.73	101.778	1	1
102.235	7.74	101.775	1	1
102.326	7.75	101.772	1	1
102.449	7.76	101.768	1	1
102.534	7.77	101.762	1	1
102.652	7.78	101.755	1	1
102.748	7.79	101.749	1	1
102.849	7.8	101.743	1	1
102.959	7.81	101.735	1	1
103.067	7.82	101.729	1	1
103.165	7.83	101.722	1	1
103.269	7.84	101.716	1	1
103.372	7.85	101.71	1	1
103.475	7.86	101.705	1	1
103.57	7.87	101.699	1	1
103.669	7.88	101.693	1	1
103.758	7.89	101.688	1	1
103.889	7.9	101.686	1	1
103.97	7.91	101.682	1	1
104.093	7.92	101.68	1	1
104.177	7.93	101.678	1	1
104.282	7.94	101.674	1	1
104.402	7.95	101.67	1	1
104.485	7.96	101.664	1	1
104.589	7.97	101.656	1	1
104.698	7.98	101.651	1	1
104.789	7.99	101.645	1	1
104.899	8	101.64	1	1
105.002	8.01	101.635	1	1
105.107	8.02	101.629	1	1
105.2	8.03	101.622	1	1
105.313	8.04	101.616	1	1
105.408	8.05	101.611	1	1
105.515	8.06	101.605	1	1
105.625	8.07	101.598	1	1
105.719	8.08	101.593	1	1
105.817	8.09	101.591	1	1
105.921	8.1	101.586	1	1
106.017	8.11	101.582	1	1
106.135	8.12	101.579	1	1
106.221	8.13	101.575	1	1
106.336	8.14	101.57	1	1
106.431	8.15	101.567	1	1
106.514	8.16	101.56	1	1
106.63	8.17	101.553	1	1
106.739	8.18	101.544	1	1
106.842	8.19	101.535	1	1
106.934	8.2	101.523	1	1
107.031	8.21	101.515	1	1
107.127	8.22	101.506	1	1
107.24	8.23	101.497	1	1
107.339	8.24	101.491	1	1
107.436	8.25	101.483	1	1
107.544	8.26	101.475	1	1
107.645	8.27	101.469	1	1
107.738	8.28	101.458	1	1
107.836	8.29	101.444	1	1
107.947	8.3	101.427	1	1
108.054	8.31	101.42	1	1
108.141	8.32	101.411	1	1
108.25	8.33	101.401	1	1
108.363	8.34	101.39	1	1
108.448	8.35	101.379	1	1
108.543	8.36	101.368	1	1
108.638	8.37	101.359	1	1
108.748	8.38	101.35	1	1
108.849	8.39	101.341	1	1
108.949	8.4	101.335	1	1
109.055	8.41	101.328	1	1
109.144	8.42	101.327	1	1
109.252	8.43	101.322	1	1
109.34	8.44	101.318	1	1
109.457	8.45	101.315	1	1
109.545	8.46	101.311	1	1
109.64	8.47	101.308	1	1
109.748	8.48	101.304	1	1
109.853	8.49	101.292	1	1
109.963	8.5	101.284	1	1
110.045	8.51	101.275	1	1
110.145	8.52	101.27	1	1
110.25	8.53	101.263	1	1
110.355	8.54	101.256	1	1
110.45	8.55	101.247	1	1
110.553	8.56	101.241	1	1
110.647	8.57	101.232	1	1
110.755	8.58	101.218	1	1
110.855	8.59	101.201	1	1
110.955	8.6	101.18	1	1
111.057	8.61	101.17	1	1
111.152	8.62	101.161	1	1
111.253	8.63	101.15	1	1
111.353	8.64	101.138	1	1
111.452	8.65	101.127	1	1
111.558	8.66	101.122	1	1
111.659	8.67	101.112	1	1
111.761	8.68	101.1	1	1
111.858	8.69	101.088	1	1
111.957	8.7	101.079	1	1
112.062	8.71	101.073	1	1
112.148	8.72	101.064	1	1
112.25	8.73	101.051	1	1
112.353	8.74	101.04	1	1
112.448	8.75	101.019	1	1
112.554	8.76	101.004	1	1
112.65	8.77	101.002	1	1
112.75	8.78	100.999	1	1
112.853	8.79	100.981	1	1
112.964	8.8	100.97	1	1
113.054	8.81	100.961	1	1
113.156	8.82	100.954	1	1
113.262	8.83	100.945	1	1
113.358	8.84	100.927	1	1
113.462	8.85	100.913	1	1
113.563	8.86	100.898	1	1
113.661	8.87	100.885	1	1
113.753	8.88	100.87	1	1
113.867	8.89	100.856	1	1
113.966	8.9	100.842	1	1
114.061	8.91	100.828	1	1
114.165	8.92	100.818	1	1
114.265	8.93	100.808	1	1
114.375	8.94	100.799	1	1
114.466	8.95	100.785	1	1
114.563	8.96	100.772	1	1
114.658	8.97	100.767	1	1
114.757	8.98	100.766	1	1
114.86	8.99	100.754	1	1
114.955	9	100.74	1	1
115.062	9.01	100.719	1	1
115.163	9.02	100.704	1	1
115.258	9.03	100.703	1	1
115.364	9.04	100.699	1	1
115.463	9.05	100.683	1	1
115.574	9.06	100.671	1	1
115.658	9.07	100.661	1	1
115.759	9.08	100.651	1	1
115.86	9.09	100.633	1	1
115.971	9.1	100.613	1	1
116.065	9.11	100.608	1	1
116.156	9.12	100.605	1	1
116.255	9.13	100.595	1	1
116.358	9.14	100.584	1	1
116.456	9.15	100.574	1	1
116.573	9.16	100.561	1	1
116.667	9.17	100.55	1	1
116.773	9.18	100.541	1	1
116.861	9.19	100.532	1	1
116.963	9.2	100.523	1	1
117.059	9.21	100.513	1	1
117.169	9.22	100.505	1	1
117.26	9.23	100.495	1	1
117.359	9.24	100.484	1	1
117.461	9.25	100.475	1	1
117.561	9.26	100.465	1	1
117.662	9.27	100.462	1	1
117.756	9.28	100.453	1	1
117.863	9.29	100.442	1	1
117.948	9.3	100.432	1	1
118.06	9.31	100.422	1	1
118.154	9.32	100.41	1	1
118.258	9.33	100.398	1	1
118.35	9.34	100.386	1	1
118.463	9.35	100.369	1	1
118.552	9.36	100.352	1	1
118.657	9.37	100.344	1	1
118.76	9.38	100.342	1	1
118.85	9.39	100.331	1	1
118.956	9.4	100.315	1	1
119.054	9.41	100.305	1	1
119.146	9.42	100.295	1	1
119.261	9.43	100.279	1	1
119.353	9.44	100.265	1	1
119.449	9.45	100.263	1	1
119.558	9.46	100.262	1	1
119.644	9.47	100.255	1	1
119.755	9.48	100.244	1	1
119.863	9.49	100.237	1	1
119.953	9.5	100.23	1	1
120.057	9.51	100.222	1	1
120.153	9.52	100.205	1	1
120.244	9.53	100.187	1	1
120.351	9.54	100.179	1	1
120.459	9.55	100.177	1	1
120.537	9.56	100.176	1	1
120.645	9.57	100.168	1	1
120.767	9.58	100.158	1	1
120.86	9.59	100.146	1	1
120.961	9.6	100.135	1	1
121.059	9.61	100.124	1	1
121.146	9.62	100.113	1	1
121.251	9.63	100.1	1	1
121.345	9.64	100.091	1	1
121.456	9.65	100.08	1	1
121.547	9.66	100.067	1	1
121.657	9.67	100.056	1	1
121.756	9.68	100.042	1	1
121.86	9.69	100.016	1	1
121.946	9.7	99.9975	1	1
122.044	9.71	99.9911	1	1
122.152	9.72	99.9835	1	1
122.255	9.73	99.9721	1	1
122.356	9.74	99.962	1	1
122.44	9.75	99.9519	1	1
122.546	9.76	99.943	1	1
122.648	9.77	99.938	1	1
122.75	9.78	99.9329	1	1
122.848	9.79	99.9266	1	1
122.954	9.8	99.9202	1	1
123.047	9.81	99.9139	1	1
123.165	9.82	99.9076	1	1
123.25	9.83	99.8949	1	1
123.349	9.84	99.881	1	1
123.465	9.85	99.8683	1	1
123.565	9.86	99.8658	1	1
123.665	9.87	99.8645	1	1
123.771	9.88	99.8645	1	1
123.866	9.89	99.8632	1	1
123.963	9.9	99.8582	1	1
124.072	9.91	99.848	1	1
124.161	9.92	99.8392	1	1
124.265	9.93	99.8265	1	1
124.355	9.94	99.8202	1	1
124.461	9.95	99.8151	1	1
124.573	9.96	99.8088	1	1
124.654	9.97	99.8062	1	1
124.764	9.98	99.7961	1	1
124.865	9.99	99.7885	1	1
124.953	10	99.7809	1	1
125.061	10.01	99.7733	1	1
125.156	10.02	99.772	1	1
125.273	10.03	99.7682	1	1
125.365	10.04	99.7606	1	1
125.463	10.05	99.7543	1	1
125.57	10.06	99.7467	1	1
125.664	10.07	99.7404	1	1
125.759	10.08	99.7315	1	1
125.872	10.09	99.7227	1	1
125.973	10.1	99.7138	1	1
126.067	10.11	99.7037	1	1
126.158	10.12	99.6961	1	1
126.263	10.13	99.6847	1	1
126.366	10.14	99.6733	1	1
126.472	10.15	99.6631	1	1
126.565	10.16	99.6543	1	1
126.672	10.17	99.6365	1	1
126.769	10.18	99.6226	1	1
126.859	10.19	99.6163	1	1
126.973	10.2	99.6125	1	1
127.066	10.21	99.6112	1	1
127.168	10.22	99.6099	1	1
127.263	10.23	99.6074	1	1
127.363	10.24	99.6049	1	1
127.461	10.25	99.6011	1	1
127.575	10.26	99.5973	1	1
127.676	10.27	99.5935	1	1
127.751	10.28	99.5884	1	1
127.871	10.29	99.5846	1	1
127.962	10.3	99.577	1	1
128.066	10.31	99.5682	1	1
128.165	10.32	99.5555	1	1
128.266	10.33	99.5416	1	1
128.369	10.34	99.5314	1	1
128.471	10.35	99.5213	1	1
128.565	10.36	99.5137	1	1
128.674	10.37	99.5086	1	1
128.771	10.38	99.501	1	1
128.879	10.39	99.4972	1	1
128.962	10.4	99.4934	1	1
129.079	10.41	99.4896	1	1
129.183	10.42	99.4833	1	1
129.255	10.43	99.4783	1	1
129.37	10.44	99.4732	1	1
129.469	10.45	99.4681	1	1
129.577	10.46	99.463	1	1
129.672	10.47	99.4567	1	1
129.778	10.48	99.4466	1	1
129.882	10.49	99.4352	1	1
129.973	10.5	99.4213	1	1
130.081	10.51	99.4124	1	1
130.181	10.52	99.4061	1	1
130.289	10.53	99.401	1	1
130.363	10.54	99.3947	1	1
130.483	10.55	99.3896	1	1
130.578	10.56	99.3833	1	1
130.695	10.57	99.3769	1	1
130.788	10.58	99.3706	1	1
130.888	10.59	99.3655	1	1
130.996	10.6	99.3592	1	1
131.088	10.61	99.3541	1	1
131.192	10.62	99.3516	1	1
131.292	10.63	99.3478	1	1
131.39	10.64	99.3453	1	1
131.485	10.65	99.3389	1	1
131.599	10.66	99.3351	1	1
131.701	10.67	99.3301	1	1
131.797	10.68	99.3263	1	1
131.887	10.69	99.3212	1	1
131.989	10.7	99.3174	1	1
132.1	10.71	99.3111	1	1
132.2	10.72	99.306	1	1
132.286	10.73	99.2959	1	1
132.401	10.74	99.2908	1	1
132.494	10.75	99.2858	1	1
132.593	10.76	99.282	1	1
132.701	10.77	99.2782	1	1
132.797	10.78	99.2756	1	1
132.892	10.79	99.2731	1	1
133.001	10.8	99.2718	1	1
133.098	10.81	99.2706	1	1
133.196	10.82	99.2668	1	1
133.296	10.83	99.263	1	1
133.402	10.84	99.2604	1	1
133.5	10.85	99.2566	1	1
133.599	10.86	99.2541	1	1
133.706	10.87	99.2503	1	1
133.815	10.88	99.2465	1	1
133.912	10.89	99.2427	1	1
134.013	10.9	99.2389	1	1
134.122	10.91	99.2338	1	1
134.21	10.92	99.23	1	1
134.32	10.93	99.225	1	1
134.4	10.94	99.2212	1	1
134.521	10.95	99.2174	1	1
134.618	10.96	99.211	1	1
134.713	10.97	99.2072	1	1
134.823	10.98	99.2022	1	1
134.92	10.99	99.1971	1	1
135.027	11	99.1946	1	1
135.124	11.01	99.1908	1	1
135.225	11.02	99.1857	1	1
135.321	11.03	99.1832	1	1
135.415	11.04	99.1806	1	1
135.524	11.05	99.1794	1	1
135.622	11.06	99.1781	1	1
135.723	11.07	99.1781	1	1
135.826	11.08	99.1781	1	1
135.936	11.09	99.1769	1	1
136.038	11.1	99.1769	1	1
136.13	11.11	99.1769	1	1
136.233	11.12	99.1756	1	1
136.338	11.13	99.1743	1	1
136.431	11.14	99.1731	1	1
136.537	11.15	99.1718	1	1
136.639	11.16	99.1705	1	1
136.744	11.17	99.1693	1	1
136.833	11.18	99.1667	1	1
136.945	11.19	99.1655	1	1
137.041	11.2	99.1642	1	1
137.131	11.21	99.1616	1	1
137.247	11.22	99.1604	1	1
137.347	11.23	99.1591	1	1
137.437	11.24	99.1566	1	1
137.554	11.25	99.1553	1	1
137.658	11.26	99.1541	1	1
137.746	11.27	99.1528	1	1
137.858	11.28	99.1465	1	1
137.947	11.29	99.1414	1	1
138.048	11.3	99.1351	1	1
138.142	11.31	99.13	1	1
138.241	11.32	99.1262	1	1
138.352	11.33	99.1224	1	1
138.452	11.34	99.1186	1	1
138.542	11.35	99.1148	1	1
138.645	11.36	99.1123	1	1
138.757	11.37	99.111	1	1
138.856	11.38	99.1085	1	1
138.947	11.39	99.1059	1	1
139.049	11.4	99.1034	1	1
139.154	11.41	99.1021	1	1
139.257	11.42	99.0996	1	1
139.366	11.43	99.0983	1	1
139.453	11.44	99.0958	1	1
139.554	11.45	99.0945	1	1
139.654	11.46	99.092	1	1
139.751	11.47	99.0907	1	1
139.857	11.48	99.0882	1	1
139.963	11.49	99.092	1	1
140.055	11.5	99.092	1	1
140.166	11.51	99.092	1	1
140.254	11.52	99.092	1	1
140.354	11.53	99.0895	1	1
140.463	11.54	99.0869	1	1
140.564	11.55	99.0844	1	1
140.66	11.56	99.0819	1	1
140.755	11.57	99.0793	1	1
140.858	11.58	99.0768	1	1
140.961	11.59	99.0768	1	1
141.058	11.6	99.0755	1	1
141.153	11.61	99.0743	1	1
141.26	11.62	99.0755	1	1
141.369	11.63	99.0743	1	1
141.469	11.64	99.0743	1	1
141.564	11.65	99.0743	1	1
141.657	11.66	99.073	1	1
141.777	11.67	99.0654	1	1
141.867	11.68	99.0629	1	1
141.966	11.69	99.0578	1	1
142.064	11.7	99.054	1	1
142.162	11.71	99.0502	1	1
142.264	11.72	99.0464	1	1
142.363	11.73	99.0452	1	1
142.467	11.74	99.0452	1	1
142.565	11.75	99.0439	1	1
142.662	11.76	99.0452	1	1
142.768	11.77	99.0452	1	1
142.871	11.78	99.0464	1	1
142.969	11.79	99.0477	1	1
143.071	11.8	99.049	1	1
143.176	11.81	99.0515	1	1
143.268	11.82	99.0527	1	1
143.366	11.83	99.0553	1	1
143.477	11.84	99.0565	1	1
143.589	11.85	99.0578	1	1
143.681	11.86	99.0591	1	1
143.779	11.87	99.0591	1	1
143.874	11.88	99.0591	1	1
143.97	11.89	99.0591	1	1
144.07	11.9	99.0578	1	1
144.167	11.91	99.0578	1	1
144.262	11.92	99.0565	1	1
144.362	11.93	99.0553	1	1
144.47	11.94	99.054	1	1
144.576	11.95	99.0515	1	1
144.668	11.96	99.0477	1	1
144.763	11.97	99.0452	1	1
144.872	11.98	99.0375	1	1
144.966	11.99	99.0299	1	1
145.077	12	99.0224	1	1
145.172	12.01	99.016	1	1
145.283	12.02	99.0109	1	1
145.381	12.03	99.0072	1	1
145.478	12.04	99.0046	1	1
145.579	12.05	99.0021	1	1
145.672	12.06	99.0021	1	1
145.766	12.07	99.0008	1	1
145.871	12.08	98.9996	1	1
145.977	12.09	98.997	1	1
146.086	12.1	98.9958	1	1
146.183	12.11	98.9932	1	1
146.276	12.12	98.9907	1	1
146.386	12.13	98.9882	1	1
146.478	12.14	98.9856	1	1
146.584	12.15	98.9831	1	1
146.678	12.16	98.9806	1	1
146.786	12.17	98.978	1	1
146.88	12.18	98.9755	1	1
146.979	12.19	98.973	1	1
147.084	12.2	98.9717	1	1
147.184	12.21	98.9666	1	1
147.286	12.22	98.9628	1	1
147.378	12.23	98.959	1	1
147.467	12.24	98.9565	1	1
147.581	12.25	98.9527	1	1
147.687	12.26	98.9502	1	1
147.792	12.27	98.9502	1	1
147.883	12.28	98.9489	1	1
147.978	12.29	98.9464	1	1
148.075	12.3	98.9451	1	1
148.191	12.31	98.9438	1	1
148.29	12.32	98.9438	1	1
148.377	12.33	98.9451	1	1
148.495	12.34	98.9438	1	1
148.584	12.35	98.9438	1	1
148.678	12.36	98.9413	1	1
148.783	12.37	98.9362	1	1
148.88	12.38	98.9337	1	1
148.988	12.39	98.9299	1	1
149.09	12.4	98.9286	1	1
149.19	12.41	98.9248	1	1
149.279	12.42	98.9236	1	1
149.38	12.43	98.921	1	1
149.488	12.44	98.9185	1	1
149.592	12.45	98.9172	1	1
149.686	12.46	98.9172	1	1
149.793	12.47	98.916	1	1
149.888	12.48	98.916	1	1
149.993	12.49	98.9147	1	1
150.085	12.5	98.9122	1	1
150.188	12.51	98.9122	1	1
150.286	12.52	98.9096	1	1
150.383	12.53	98.9084	1	1
150.487	12.54	98.9046	1	1
150.584	12.55	98.9021	1	1
150.69	12.56	98.8995	1	1
150.789	12.57	98.8957	1	1
150.883	12.58	98.8919	1	1
150.977	12.59	98.8906	1	1
151.086	12.6	98.8881	1	1
151.186	12.61	98.8856	1	1
151.28	12.62	98.8856	1	1
151.398	12.63	98.8856	1	1
151.488	12.64	98.8856	1	1
151.597	12.65	98.8856	1	1
151.687	12.66	98.8843	1	1
151.784	12.67	98.883	1	1
151.896	12.68	98.8818	1	1
151.976	12.69	98.8805	1	1
152.09	12.7	98.878	1	1
152.191	12.71	98.8767	1	1
152.283	12.72	98.878	1	1
152.398	12.73	98.8792	1	1
152.49	12.74	98.8805	1	1
152.586	12.75	98.883	1	1
152.686	12.76	98.8843	1	1
152.794	12.77	98.8868	1	1
152.887	12.78	98.8881	1	1
152.984	12.79	98.8906	1	1
153.095	12.8	98.8932	1	1
153.185	12.81	98.8945	1	1
153.275	12.82	98.897	1	1
153.375	12.83	98.8983	1	1
153.479	12.84	98.8995	1	1
153.584	12.85	98.897	1	1
153.702	12.86	98.8957	1	1
153.794	12.87	98.8945	1	1
153.9	12.88	98.8932	1	1
153.989	12.89	98.8919	1	1
154.091	12.9	98.8894	1	1
154.187	12.91	98.8881	1	1
154.291	12.92	98.8868	1	1
154.387	12.93	98.8856	1	1
154.488	12.94	98.883	1	1
154.585	12.95	98.883	1	1
154.682	12.96	98.878	1	1
154.783	12.97	98.8755	1	1
154.881	12.98	98.8704	1	1
154.99	12.99	98.8679	1	1
155.084	13	98.8653	1	1
155.189	13.01	98.8641	1	1
155.294	13.02	98.8628	1	1
155.376	13.03	98.8615	1	1
155.491	13.04	98.8615	1	1
155.587	13.05	98.8602	1	1
155.689	13.06	98.8602	1	1
155.783	13.07	98.8602	1	1
155.883	13.08	98.859	1	1
155.989	13.09	98.859	1	1
156.079	13.1	98.8577	1	1
156.19	13.11	98.859	1	1
156.284	13.12	98.859	1	1
156.389	13.13	98.859	1	1
156.488	13.14	98.8602	1	1
156.578	13.15	98.8615	1	1
156.674	13.16	98.8641	1	1
156.793	13.17	98.8653	1	1
156.887	13.18	98.8653	1	1
156.985	13.19	98.8641	1	1
157.081	13.2	98.859	1	1
157.187	13.21	98.8552	1	1
157.29	13.22	98.8514	1	1
157.377	13.23	98.8476	1	1
157.476	13.24	98.8438	1	1
157.578	13.25	98.8387	1	1
157.685	13.26	98.8349	1	1
157.782	13.27	98.8324	1	1
157.878	13.28	98.8286	1	1
157.98	13.29	98.8261	1	1
158.084	13.3	98.8235	1	1
158.178	13.31	98.8197	1	1
158.272	13.32	98.8172	1	1
158.377	13.33	98.8185	1	1
158.477	13.34	98.8197	1	1
158.573	13.35	98.8235	1	1
158.67	13.36	98.8235	1	1
158.771	13.37	98.8261	1	1
158.875	13.38	98.8273	1	1
158.978	13.39	98.8299	1	1
159.066	13.4	98.8324	1	1
159.181	13.41	98.8349	1	1
159.281	13.42	98.8387	1	1
159.372	13.43	98.8425	1	1
159.477	13.44	98.8463	1	1
159.578	13.45	98.8476	1	1
159.671	13.46	98.8501	1	1
159.777	13.47	98.8514	1	1
159.876	13.48	98.8476	1	1
159.957	13.49	98.8438	1	1
160.087	13.5	98.8387	1	1
160.179	13.51	98.8299	1	1
160.272	13.52	98.8223	1	1
160.38	13.53	98.8147	1	1
160.467	13.54	98.8071	1	1
160.573	13.55	98.802	1	1
160.676	13.56	98.7982	1	1
160.772	13.57	98.7957	1	1
160.873	13.58	98.7944	1	1
160.973	13.59	98.7931	1	1
161.066	13.6	98.7919	1	1
161.168	13.61	98.7919	1	1
161.28	13.62	98.7906	1	1
161.377	13.63	98.7906	1	1
161.473	13.64	98.7906	1	1
161.566	13.65	98.7893	1	1
161.674	13.66	98.7868	1	1
161.766	13.67	98.783	1	1
161.87	13.68	98.7792	1	1
161.967	13.69	98.7741	1	1
162.082	13.7	98.7678	1	1
162.183	13.71	98.764	1	1
162.283	13.72	98.7589	1	1
162.377	13.73	98.7564	1	1
162.471	13.74	98.7551	1	1
162.573	13.75	98.7539	1	1
162.673	13.76	98.7514	1	1
162.778	13.77	98.7514	1	1
162.872	13.78	98.7514	1	1
162.983	13.79	98.7501	1	1
163.065	13.8	98.7501	1	1
163.167	13.81	98.7501	1	1
163.271	13.82	98.7488	1	1
163.369	13.83	98.7463	1	1
163.465	13.84	98.745	1	1
163.573	13.85	98.7425	1	1
163.674	13.86	98.7374	1	1
163.763	13.87	98.7285	1	1
163.871	13.88	98.7197	1	1
163.965	13.89	98.7121	1	1
164.075	13.9	98.7032	1	1
164.163	13.91	98.6944	1	1
164.263	13.92	98.6855	1	1
164.354	13.93	98.6792	1	1
164.466	13.94	98.6728	1	1
164.563	13.95	98.6678	1	1
164.654	13.96	98.6652	1	1
164.745	13.97	98.6614	1	1
164.862	13.98	98.6602	1	1
164.957	13.99	98.6564	1	1
165.054	14	98.6538	1	1
165.156	14.01	98.6513	1	1
165.262	14.02	98.65	1	1
165.356	14.03	98.6488	1	1
165.465	14.04	98.6475	1	1
165.569	14.05	98.6462	1	1
165.67	14.06	98.645	1	1
165.758	14.07	98.6437	1	1
165.858	14.08	98.6424	1	1
165.959	14.09	98.6412	1	1
166.065	14.1	98.6399	1	1
166.152	14.11	98.6386	1	1
166.248	14.12	98.6374	1	1
166.348	14.13	98.6361	1	1
166.454	14.14	98.6348	1	1
166.559	14.15	98.6336	1	1
166.648	14.16	98.631	1	1
166.753	14.17	98.6285	1	1
166.857	14.18	98.6247	1	1
166.951	14.19	98.6196	1	1
167.051	14.2	98.6146	1	1
167.15	14.21	98.6108	1	1
167.252	14.22	98.607	1	1
167.347	14.23	98.6044	1	1
167.45	14.24	98.6032	1	1
167.553	14.25	98.6019	1	1
167.654	14.26	98.6019	1	1
167.757	14.27	98.6007	1	1
167.853	14.28	98.5994	1	1
167.953	14.29	98.5994	1	1
168.059	14.3	98.5981	1	1
168.145	14.31	98.5943	1	1
168.233	14.32	98.5918	1	1
168.345	14.33	98.588	1	1
168.441	14.34	98.5842	1	1
168.543	14.35	98.5778	1	1
168.633	14.36	98.5728	1	1
168.746	14.37	98.5665	1	1
168.844	14.38	98.5601	1	1
168.938	14.39	98.5551	1	1
169.043	14.4	98.5513	1	1
169.133	14.41	98.5487	1	1
169.24	14.42	98.5475	1	1
169.333	14.43	98.5462	1	1
169.445	14.44	98.5424	1	1
169.542	14.45	98.5386	1	1
169.641	14.46	98.5335	1	1
169.745	14.47	98.5285	1	1
169.834	14.48	98.5221	1	1
169.945	14.49	98.5171	1	1
170.044	14.5	98.512	1	1
170.142	14.51	98.5069	1	1
170.243	14.52	98.5019	1	1
170.346	14.53	98.4968	1	1
170.441	14.54	98.4917	1	1
170.548	14.55	98.4867	1	1
170.637	14.56	98.4829	1	1
170.743	14.57	98.4765	1	1
170.835	14.58	98.4727	1	1
170.936	14.59	98.4689	1	1
171.048	14.6	98.4639	1	1
171.147	14.61	98.4613	1	1
171.234	14.62	98.4563	1	1
171.329	14.63	98.4537	1	1
171.438	14.64	98.45	1	1
171.539	14.65	98.4462	1	1
171.641	14.66	98.4424	1	1
171.738	14.67	98.4398	1	1
171.832	14.68	98.436	1	1
171.93	14.69	98.4322	1	1
172.036	14.7	98.4271	1	1
172.136	14.71	98.4233	1	1
172.229	14.72	98.4196	1	1
172.328	14.73	98.4158	1	1
172.439	14.74	98.4094	1	1
172.537	14.75	98.4069	1	1
172.628	14.76	98.4018	1	1
172.721	14.77	98.398	1	1
172.831	14.78	98.3904	1	1
172.925	14.79	98.3841	1	1
173.032	14.8	98.374	1	1
173.122	14.81	98.3651	1	1
173.225	14.82	98.355	1	1
173.328	14.83	98.3461	1	1
173.424	14.84	98.3398	1	1
173.539	14.85	98.3347	1	1
173.632	14.86	98.3296	1	1
173.719	14.87	98.3284	1	1
173.822	14.88	98.3258	1	1
173.928	14.89	98.3233	1	1
174.029	14.9	98.3233	1	1
174.12	14.91	98.3195	1	1
174.224	14.92	98.3144	1	1
174.325	14.93	98.3094	1	1
174.416	14.94	98.3043	1	1
174.514	14.95	98.298	1	1
174.623	14.96	98.2929	1	1
174.717	14.97	98.2866	1	1
174.823	14.98	98.2815	1	1
174.921	14.99	98.2777	1	1
175.02	15	98.2726	1	1
175.118	15.01	98.2676	1	1
175.223	15.02	98.2651	1	1
175.31	15.03	98.26	1	1
175.413	15.04	98.2562	1	1
175.514	15.05	98.2537	1	1
175.616	15.06	98.2473	1	1
175.714	15.07	98.2423	1	1
175.815	15.08	98.2372	1	1
175.915	15.09	98.2321	1	1
176.027	15.1	98.2271	1	1
176.109	15.11	98.2233	1	1
176.222	15.12	98.2207	1	1
176.321	15.13	98.2169	1	1
176.42	15.14	98.2157	1	1
176.521	15.15	98.2131	1	1
176.606	15.16	98.2119	1	1
176.717	15.17	98.2093	1	1
176.814	15.18	98.2005	1	1
176.914	15.19	98.1916	1	1
177.012	15.2	98.1853	1	1
177.121	15.21	98.1777	1	1
177.221	15.22	98.1701	1	1
177.324	15.23	98.1637	1	1
177.41	15.24	98.1574	1	1
177.508	15.25	98.1511	1	1
177.597	15.26	98.146	1	1
177.713	15.27	98.1397	1	1
177.819	15.28	98.1346	1	1
177.911	15.29	98.1295	1	1
178.008	15.3	98.1245	1	1
178.103	15.31	98.1181	1	1
178.207	15.32	98.1093	1	1
178.309	15.33	98.1017	1	1
178.401	15.34	98.0916	1	1
178.507	15.35	98.084	1	1
178.602	15.36	98.0764	1	1
178.711	15.37	98.0713	1	1
178.803	15.38	98.0624	1	1
178.903	15.39	98.0536	1	1
179	15.4	98.046	1	1
179.094	15.41	98.0371	1	1
179.203	15.42	98.0333	1	1
179.307	15.43	98.0282	1	1
179.411	15.44	98.0232	1	1
179.512	15.45	98.0181	1	1
179.609	15.46	98.0118	1	1
179.714	15.47	98.0054	1	1
179.8	15.48	97.9966	1	1
179.905	15.49	97.9915	1	1
180.007	15.5	97.9814	1	1
180.103	15.51	97.9738	1	1
180.212	15.52	97.9662	1	1
180.314	15.53	97.9599	1	1
180.41	15.54	97.9548	1	1
180.507	15.55	97.9497	1	1
180.607	15.56	97.9434	1	1
180.701	15.57	97.9358	1	1
180.802	15.58	97.9295	1	1
180.893	15.59	97.9155	1	1
180.99	15.6	97.9029	1	1
181.106	15.61	97.8915	1	1
181.203	15.62	97.8864	1	1
181.297	15.63	97.8813	1	1
181.401	15.64	97.8725	1	1
181.505	15.65	97.8649	1	1
181.598	15.66	97.8573	1	1
181.706	15.67	97.8509	1	1
181.799	15.68	97.8446	1	1
181.899	15.69	97.8358	1	1
182.004	15.7	97.8218	1	1
182.091	15.71	97.8092	1	1
182.188	15.72	97.799	1	1
182.297	15.73	97.7927	1	1
182.393	15.74	97.7788	1	1
182.497	15.75	97.7661	1	1
182.603	15.76	97.7547	1	1
182.696	15.77	97.7496	1	1
182.786	15.78	97.7458	1	1
182.884	15.79	97.742	1	1
182.989	15.8	97.7344	1	1
183.093	15.81	97.7268	1	1
183.183	15.82	97.7205	1	1
183.289	15.83	97.7078	1	1
183.398	15.84	97.7002	1	1
183.496	15.85	97.6876	1	1
183.583	15.86	97.6787	1	1
183.696	15.87	97.666	1	1
183.788	15.88	97.6496	1	1
183.877	15.89	97.6268	1	1
183.992	15.9	97.6116	1	1
184.091	15.91	97.6065	1	1
184.185	15.92	97.5989	1	1
184.296	15.93	97.5698	1	1
184.385	15.94	97.5495	1	1
184.49	15.95	97.547	1	1
184.59	15.96	97.5369	1	1
184.685	15.97	97.5255	1	1
184.787	15.98	97.5179	1	1
184.891	15.99	97.504	1	1
184.993	16	97.49	1	1
185.094	16.01	97.4748	1	1
185.19	16.02	97.4558	1	1
185.283	16.03	97.4444	1	1
185.387	16.04	97.4419	1	1
185.495	16.05	97.4343	1	1
185.594	16.06	97.4254	1	1
185.688	16.07	97.4115	1	1
185.797	16.08	97.4026	1	1
185.896	16.09	97.395	1	1
185.986	16.1	97.3887	1	1
186.081	16.11	97.3811	1	1
186.19	16.12	97.3735	1	1
186.284	16.13	97.3659	1	1
186.391	16.14	97.3545	1	1
186.49	16.15	97.3431	1	1
186.585	16.16	97.333	1	1
186.687	16.17	97.3216	1	1
186.792	16.18	97.3191	1	1
186.886	16.19	97.314	1	1
186.979	16.2	97.3026	1	1
187.076	16.21	97.2887	1	1
187.181	16.22	97.2773	1	1
187.286	16.23	97.2697	1	1
187.384	16.24	97.2621	1	1
187.481	16.25	97.2456	1	1
187.596	16.26	97.2292	1	1
187.686	16.27	97.2203	1	1
187.794	16.28	97.2152	1	1
187.899	16.29	97.2026	1	1
187.999	16.3	97.1874	1	1
188.094	16.31	97.1798	1	1
188.196	16.32	97.1696	1	1
188.295	16.33	97.1608	1	1
188.39	16.34	97.1481	1	1
188.496	16.35	97.1291	1	1
188.589	16.36	97.1152	1	1
188.689	16.37	97.1126	1	1
188.792	16.38	97.1114	1	1
188.886	16.39	97.1076	1	1
188.999	16.4	97.1012	1	1
189.09	16.41	97.0898	1	1
189.183	16.42	97.0759	1	1
189.292	16.43	97.0645	1	1
189.387	16.44	97.0493	1	1
189.486	16.45	97.0379	1	1
189.592	16.46	97.0341	1	1
189.686	16.47	97.0278	1	1
189.789	16.48	97.0202	1	1
189.89	16.49	97.0139	1	1
189.988	16.5	97.0012	1	1
190.091	16.51	96.9873	1	1
190.193	16.52	96.9771	1	1
190.284	16.53	96.9721	1	1
190.392	16.54	96.9632	1	1
190.492	16.55	96.9531	1	1
190.599	16.56	96.9467	1	1
190.684	16.57	96.9391	1	1
190.794	16.58	96.9353	1	1
190.895	16.59	96.929	1	1
190.995	16.6	96.9214	1	1
191.088	16.61	96.9151	1	1
191.185	16.62	96.9088	1	1
191.286	16.63	96.9037	1	1
191.397	16.64	96.8986	1	1
191.493	16.65	96.8936	1	1
191.603	16.66	96.8784	1	1
191.69	16.67	96.8657	1	1
191.787	16.68	96.853	1	1
191.891	16.69	96.8492	1	1
191.992	16.7	96.8442	1	1
192.092	16.71	96.8416	1	1
192.196	16.72	96.8366	1	1
192.295	16.73	96.829	1	1
192.397	16.74	96.8214	1	1
192.499	16.75	96.815	1	1
192.59	16.76	96.8062	1	1
192.691	16.77	96.8024	1	1
192.786	16.78	96.796	1	1
192.896	16.79	96.7884	1	1
192.99	16.8	96.7821	1	1
193.1	16.81	96.7745	1	1
193.206	16.82	96.7669	1	1
193.296	16.83	96.7606	1	1
193.399	16.84	96.7606	1	1
193.494	16.85	96.7593	1	1
193.604	16.86	96.7568	1	1
193.705	16.87	96.7555	1	1
193.808	16.88	96.7517	1	1
193.905	16.89	96.7479	1	1
193.994	16.9	96.7441	1	1
194.108	16.91	96.7416	1	1
194.206	16.92	96.7378	1	1
194.313	16.93	96.734	1	1
194.415	16.94	96.7315	1	1
194.506	16.95	96.7289	1	1
194.618	16.96	96.7264	1	1
194.71	16.97	96.7239	1	1
194.813	16.98	96.7201	1	1
194.919	16.99	96.7137	1	1
195.006	17	96.7087	1	1
195.107	17.01	96.7036	1	1
195.215	17.02	96.6998	1	1
195.315	17.03	96.6947	1	1
195.411	17.04	96.6922	1	1
195.516	17.05	96.6897	1	1
195.621	17.06	96.6871	1	1
195.714	17.07	96.6859	1	1
195.828	17.08	96.6833	1	1
195.921	17.09	96.6833	1	1
196.028	17.1	96.6833	1	1
196.114	17.11	96.6821	1	1
196.215	17.12	96.6821	1	1
196.319	17.13	96.6821	1	1
196.415	17.14	96.6821	1	1
196.517	17.15	96.6808	1	1
196.618	17.16	96.6808	1	1
196.719	17.17	96.6795	1	1
196.817	17.18	96.6795	1	1
196.92	17.19	96.6783	1	1
197.012	17.2	96.677	1	1
197.11	17.21	96.677	1	1
197.23	17.22	96.6745	1	1
197.33	17.23	96.6732	1	1
197.419	17.24	96.6707	1	1
197.523	17.25	96.6643	1	1
197.625	17.26	96.6593	1	1
197.736	17.27	96.6555	1	1
197.821	17.28	96.6504	1	1
197.92	17.29	96.6466	1	1
198.025	17.3	96.6415	1	1
198.129	17.31	96.6377	1	1
198.224	17.32	96.6339	1	1
198.332	17.33	96.6302	1	1
198.428	17.34	96.6264	1	1
198.529	17.35	96.6213	1	1
198.615	17.36	96.6188	1	1
198.722	17.37	96.615	1	1
198.821	17.38	96.6137	1	1
198.927	17.39	96.6112	1	1
199.035	17.4	96.6099	1	1
199.128	17.41	96.6086	1	1
199.246	17.42	96.6074	1	1
199.335	17.43	96.6061	1	1
199.442	17.44	96.6061	1	1
199.531	17.45	96.6048	1	1
199.635	17.46	96.6048	1	1
199.734	17.47	96.6036	1	1
199.833	17.48	96.6036	1	1
199.926	17.49	96.6023	1	1
200.034	17.5	96.6023	1	1
200.137	17.51	96.601	1	1
200.229	17.52	96.5998	1	1
200.337	17.53	96.5998	1	1
200.429	17.54	96.5985	1	1
200.538	17.55	96.5985	1	1
200.638	17.56	96.5972	1	1
200.746	17.57	96.596	1	1
200.845	17.58	96.5947	1	1
200.948	17.59	96.5896	1	1
201.046	17.6	96.5858	1	1
201.149	17.61	96.582	1	1
201.238	17.62	96.5782	1	1
201.336	17.63	96.5732	1	1
201.447	17.64	96.5681	1	1
201.542	17.65	96.5656	1	1
201.63	17.66	96.5605	1	1
201.754	17.67	96.558	1	1
201.849	17.68	96.5542	1	1
201.946	17.69	96.5516	1	1
202.057	17.7	96.5504	1	1
202.147	17.71	96.5491	1	1
202.25	17.72	96.5478	1	1
202.346	17.73	96.5466	1	1
202.447	17.74	96.5453	1	1
202.552	17.75	96.544	1	1
202.646	17.76	96.544	1	1
202.745	17.77	96.5428	1	1
202.851	17.78	96.5428	1	1
202.948	17.79	96.5415	1	1
203.044	17.8	96.5402	1	1
203.136	17.81	96.5402	1	1
203.238	17.82	96.539	1	1
203.337	17.83	96.539	1	1
203.45	17.84	96.5377	1	1
203.545	17.85	96.5377	1	1
203.649	17.86	96.5364	1	1
203.755	17.87	96.5339	1	1
203.836	17.88	96.5314	1	1
203.946	17.89	96.5301	1	1
204.056	17.9	96.5288	1	1
204.145	17.91	96.5276	1	1
204.24	17.92	96.5263	1	1
204.349	17.93	96.525	1	1
204.447	17.94	96.5238	1	1
204.552	17.95	96.5225	1	1
204.653	17.96	96.5212	1	1
204.756	17.97	96.52	1	1
204.852	17.98	96.52	1	1
204.952	17.99	96.5187	1	1
205.052	18	96.5174	1	1
205.148	18.01	96.5162	1	1
205.247	18.02	96.5149	1	1
205.356	18.03	96.5136	1	1
205.453	18.04	96.5124	1	1
205.558	18.05	96.5124	1	1
205.654	18.06	96.5099	1	1
205.753	18.07	96.5073	1	1
205.844	18.08	96.5061	1	1
205.955	18.09	96.5048	1	1
206.044	18.1	96.5023	1	1
206.133	18.11	96.501	1	1
206.257	18.12	96.4997	1	1
206.351	18.13	96.4985	1	1
206.45	18.14	96.4972	1	1
206.554	18.15	96.4959	1	1
206.654	18.16	96.4946	1	1
206.756	18.17	96.4934	1	1
206.858	18.18	96.4908	1	1
206.952	18.19	96.487	1	1
207.058	18.2	96.4845	1	1
207.149	18.21	96.4807	1	1
207.251	18.22	96.4782	1	1
207.353	18.23	96.4757	1	1
207.445	18.24	96.4731	1	1
207.547	18.25	96.4706	1	1
207.652	18.26	96.4681	1	1
207.752	18.27	96.4643	1	1
207.853	18.28	96.4617	1	1
207.947	18.29	96.4592	1	1
208.052	18.3	96.4567	1	1
208.143	18.31	96.4541	1	1
208.258	18.32	96.4516	1	1
208.343	18.33	96.4491	1	1
208.452	18.34	96.4465	1	1
208.546	18.35	96.444	1	1
208.649	18.36	96.4415	1	1
208.751	18.37	96.4402	1	1
208.847	18.38	96.4389	1	1
208.947	18.39	96.4377	1	1
209.045	18.4	96.4364	1	1
209.147	18.41	96.4351	1	1
209.245	18.42	96.4339	1	1
209.348	18.43	96.4326	1	1
209.454	18.44	96.4313	1	1
209.553	18.45	96.4301	1	1
209.657	18.46	96.4288	1	1
209.748	18.47	96.4275	1	1
209.848	18.48	96.425	1	1
209.944	18.49	96.425	1	1
210.056	18.5	96.4237	1	1
210.148	18.51	96.4237	1	1
210.246	18.52	96.4225	1	1
210.349	18.53	96.4225	1	1
210.463	18.54	96.4225	1	1
210.559	18.55	96.4225	1	1
210.654	18.56	96.4225	1	1
210.746	18.57	96.4225	1	1
210.851	18.58	96.4225	1	1
210.958	18.59	96.4225	1	1
211.042	18.6	96.4225	1	1
211.16	18.61	96.4212	1	1
211.255	18.62	96.4212	1	1
211.346	18.63	96.4174	1	1
211.456	18.64	96.4149	1	1
211.553	18.65	96.4111	1	1
211.655	18.66	96.4073	1	1
211.745	18.67	96.4047	1	1
211.848	18.68	96.4022	1	1
211.954	18.69	96.4009	1	1
212.055	18.7	96.3997	1	1
212.145	18.71	96.3984	1	1
212.249	18.72	96.3984	1	1
212.342	18.73	96.3971	1	1
212.449	18.74	96.3971	1	1
212.546	18.75	96.3971	1	1
212.637	18.76	96.3971	1	1
212.738	18.77	96.3959	1	1
212.85	18.78	96.3959	1	1
212.951	18.79	96.3946	1	1
213.048	18.8	96.3946	1	1
213.146	18.81	96.3933	1	1
213.248	18.82	96.3921	1	1
213.342	18.83	96.3908	1	1
213.446	18.84	96.3908	1	1
213.565	18.85	96.3895	1	1
213.647	18.86	96.3883	1	1
213.751	18.87	96.387	1	1
213.852	18.88	96.387	1	1
213.951	18.89	96.3857	1	1
214.05	18.9	96.3857	1	1
214.146	18.91	96.3845	1	1
214.247	18.92	96.3845	1	1
214.35	18.93	96.3845	1	1
214.451	18.94	96.3845	1	1
214.55	18.95	96.3832	1	1
214.661	18.96	96.3819	1	1
214.742	18.97	96.3807	1	1
214.849	18.98	96.3781	1	1
214.942	18.99	96.3769	1	1
215.043	19	96.3756	1	1
215.14	19.01	96.3743	1	1
215.246	19.02	96.3731	1	1
215.339	19.03	96.3718	1	1
215.451	19.04	96.3705	1	1
215.554	19.05	96.3693	1	1
215.644	19.06	96.368	1	1
215.751	19.07	96.3667	1	1
215.837	19.08	96.3655	1	1
215.941	19.09	96.3642	1	1
216.04	19.1	96.3629	1	1
216.144	19.11	96.3604	1	1
216.262	19.12	96.3579	1	1
216.342	19.13	96.3554	1	1
216.452	19.14	96.3541	1	1
216.557	19.15	96.3516	1	1
216.648	19.16	96.349	1	1
216.748	19.17	96.3478	1	1
216.854	19.18	96.3465	1	1
216.965	19.19	96.344	1	1
217.051	19.2	96.3427	1	1
217.148	19.21	96.3414	1	1
217.257	19.22	96.3389	1	1
217.345	19.23	96.3376	1	1
217.45	19.24	96.3363	1	1
217.555	19.25	96.3351	1	1
217.648	19.26	96.3325	1	1
217.748	19.27	96.3313	1	1
217.843	19.28	96.33	1	1
217.947	19.29	96.33	1	1
218.049	19.3	96.3287	1	1
218.136	19.31	96.3287	1	1
218.243	19.32	96.3275	1	1
218.341	19.33	96.3275	1	1
218.452	19.34	96.3275	1	1
218.542	19.35	96.3275	1	1
218.636	19.36	96.3275	1	1
218.737	19.37	96.3275	1	1
218.839	19.38	96.3275	1	1
218.941	19.39	96.3275	1	1
219.04	19.4	96.3262	1	1
219.144	19.41	96.3262	1	1
219.25	19.42	96.325	1	1
219.34	19.43	96.3199	1	1
219.441	19.44	96.3161	1	1
219.549	19.45	96.3123	1	1
219.646	19.46	96.3085	1	1
219.752	19.47	96.3047	1	1
219.84	19.48	96.3009	1	1
219.938	19.49	96.2984	1	1
220.05	19.5	96.2946	1	1
220.138	19.51	96.2908	1	1
220.248	19.52	96.287	1	1
220.339	19.53	96.2832	1	1
220.446	19.54	96.2806	1	1
220.547	19.55	96.2794	1	1
220.652	19.56	96.2781	1	1
220.747	19.57	96.2781	1	1
220.853	19.58	96.2756	1	1
220.954	19.59	96.2756	1	1
221.042	19.6	96.2756	1	1
221.142	19.61	96.2756	1	1
221.248	19.62	96.2756	1	1
221.341	19.63	96.2743	1	1
221.45	19.64	96.273	1	1
[truncated: 5,785 more rows]

## Sheet: XPS_190°C_Survey
							Acquisition Parameters :					Experiment Descriptions :
							Parameter					Experiment\X-Ray000 400um - FG ON\190
							Total acquisition time	2 mins 16.1 secs
							Number of Scans	2
﻿							Source Gun Type	Al K Alpha
Axis	Energy	Elements=	1361				Spot Size	400 µm
							Lens Mode	Standard
C:\data\Sezgin\Misc\Experiment\X-Ray000 400um - FG ON\190\XPS Survey.VGD							Analyser Mode	CAE : Pass Energy 200.0 eV
							Energy Step Size	1.000 eV
							Number of Energy Steps	1361
Binding Energy (E)
eV		Counts / s
1350.08		90440.8
1349.08		93288.1
1348.08		93447.1
1347.08		89462.8
1346.08		92981.5
1345.08		92878.5
1344.08		91386.1
1343.08		91055.6
1342.08		88313.2
1341.08		88670.6
1340.08		89909.7
1339.08		85315.6
1338.08		87722.7
1337.08		86829.5
1336.08		87868.8
1335.08		86200.2
1334.08		87049.6
1333.08		86419.2
1332.08		84386.3
1331.08		87307.4
1330.08		84628.7
1329.08		85382.3
1328.08		82676
1327.08		84874.4
1326.08		82137.5
1325.08		83102.5
1324.08		81568.2
1323.08		81628.4
1322.08		83586.1
1321.08		82137.5
1320.08		81171
1319.08		81971.6
1318.08		80735.1
1317.08		78579.9
1316.08		81236.6
1315.08		81479.5
1314.08		81473.9
1313.08		81033.7
1312.08		80088.6
1311.08		79858
1310.08		78241.4
1309.08		78649
1308.08		78351.6
1307.08		78353.8
1306.08		80641.8
1305.08		79386.8
1304.08		80822.4
1303.08		79648.9
1302.08		77335.5
1301.08		77109.1
1300.08		78881.2
1299.08		77480
1298.08		76049.1
1297.08		78640.1
1296.08		76712.5
1295.08		75121
1294.08		76176.1
1293.08		78340.4
1292.08		77677.2
1291.08		78056.9
1290.08		75849.2
1289.08		76412
1288.08		77341.6
1287.08		77082.5
1286.08		76719.5
1285.08		76205.4
1284.08		75751.1
1283.08		75412
1282.08		78389.5
1281.08		77052.1
1280.08		75179.7
1279.08		78119.1
1278.08		75617.2
1277.08		76614.1
1276.08		76297.9
1275.08		76495.5
1274.08		76329.2
1273.08		76663.6
1272.08		76723.6
1271.08		75251
1270.08		76480.3
1269.08		77470.4
1268.08		76414
1267.08		76111
1266.08		76416.5
1265.08		76988.2
1264.08		75101.3
1263.08		76422.6
1262.08		77206.1
1261.08		74934.1
1260.08		75863.2
1259.08		77277.7
1258.08		76750.3
1257.08		77422.1
1256.08		76720.6
1255.08		79632.8
1254.08		77645.9
1253.08		76827.7
1252.08		77547.3
1251.08		77658
1250.08		80274
1249.08		78879.6
1248.08		77851.2
1247.08		80484.5
1246.08		78806.7
1245.08		78312
1244.08		79053.3
1243.08		79093.9
1242.08		79537.1
1241.08		80138
1240.08		78012.5
1239.08		80221.8
1238.08		78924
1237.08		79255.4
1236.08		81624.7
1235.08		79075.9
1234.08		81732.2
1233.08		80404
1232.08		81010.8
1231.08		82349.6
1230.08		82378.7
1229.08		82979.2
1228.08		81137.7
1227.08		84165.2
1226.08		81718
1225.08		81518.3
1224.08		81750.8
1223.08		81061.2
1222.08		79969.6
1221.08		80338.2
1220.08		80134
1219.08		80633.3
1218.08		80231
1217.08		78776.7
1216.08		77903.6
1215.08		76665.2
1214.08		76852.3
1213.08		75583.1
1212.08		75225.6
1211.08		75066.3
1210.08		75048.7
1209.08		76259.2
1208.08		74924.8
1207.08		75912.6
1206.08		74071.8
1205.08		74960
1204.08		75317.8
1203.08		75279.2
1202.08		74390.8
1201.08		75297.6
1200.08		76691.9
1199.08		74590.7
1198.08		74513.3
1197.08		74945.1
1196.08		76476.1
1195.08		74572.8
1194.08		74507.2
1193.08		73171.5
1192.08		76462.4
1191.08		75217.1
1190.08		74086.3
1189.08		76021.6
1188.08		76075.3
1187.08		76188.4
1186.08		76803.6
1185.08		75480.2
1184.08		74178.3
1183.08		75377.9
1182.08		75587.2
1181.08		76265.3
1180.08		77727.6
1179.08		75375.1
1178.08		77129.4
1177.08		77163.8
1176.08		77258.8
1175.08		76564.1
1174.08		76822.9
1173.08		78127.2
1172.08		76440.3
1171.08		75762.8
1170.08		77504.6
1169.08		77826.9
1168.08		77228.6
1167.08		76392.6
1166.08		76968.5
1165.08		77971.4
1164.08		79067.7
1163.08		78466.8
1162.08		76805
1161.08		78182.6
1160.08		78000.2
1159.08		78555.2
1158.08		78372.2
1157.08		77644.1
1156.08		78264.9
1155.08		77652.3
1154.08		78790.8
1153.08		78081.3
1152.08		77699.5
1151.08		78602.5
1150.08		78088.9
1149.08		79406.1
1148.08		80436
1147.08		79339.8
1146.08		78507.6
1145.08		79540.6
1144.08		79541
1143.08		78996.1
1142.08		80190
1141.08		80895.1
1140.08		80202.1
1139.08		81172.2
1138.08		81053.4
1137.08		80883.3
1136.08		80332.5
1135.08		80420.3
1134.08		81894.5
1133.08		79201.9
1132.08		81904.9
1131.08		81438.6
1130.08		80147.3
1129.08		81408.4
1128.08		80168.4
1127.08		80527.5
1126.08		80864.9
1125.08		82170.2
1124.08		82908.2
1123.08		81697.4
1122.08		80387.4
1121.08		81471.5
1120.08		80277
1119.08		80908.1
1118.08		81098.1
1117.08		80759.7
1116.08		83124.6
1115.08		82607.4
1114.08		80794.8
1113.08		81967.3
1112.08		81671
1111.08		82315.3
1110.08		84058.5
1109.08		83738.8
1108.08		82168.5
1107.08		84085.2
1106.08		82265.1
1105.08		81707.9
1104.08		81366.4
1103.08		83429.6
1102.08		84108.8
1101.08		84721.1
1100.08		83847.4
1099.08		84640.6
1098.08		85606.6
1097.08		85152.4
1096.08		85519.1
1095.08		88160.3
1094.08		86582.7
1093.08		86696.4
1092.08		86225.7
1091.08		87141.8
1090.08		85075.6
1089.08		83056.2
1088.08		83360.1
1087.08		80805.8
1086.08		81013.7
1085.08		80886.9
1084.08		79044.5
1083.08		77307.8
1082.08		76461.3
1081.08		76599.1
1080.08		73913.2
1079.08		72491.5
1078.08		75178.9
1077.08		73883.7
1076.08		76045.9
1075.08		81569.4
1074.08		97010.7
1073.08		131469
1072.08		179273
1071.08		180652
1070.08		124873
1069.08		89623.5
1068.08		75199.8
1067.08		71804.7
1066.08		68148.2
1065.08		68790.3
1064.08		68343.6
1063.08		67619.2
1062.08		66110.8
1061.08		67329.4
1060.08		66524.6
1059.08		67247.1
1058.08		67985.9
1057.08		66839.5
1056.08		67101.3
1055.08		67362.5
1054.08		66716.7
1053.08		67879.6
1052.08		67770
1051.08		69200.1
1050.08		66778.6
1049.08		67274.8
1048.08		68714.1
1047.08		68486.8
1046.08		69229.3
1045.08		70091.6
1044.08		68070.8
1043.08		69837.8
1042.08		68173.8
1041.08		68805.2
1040.08		69672.7
1039.08		68336.5
1038.08		70518.5
1037.08		68725
1036.08		70510.7
1035.08		69499.2
1034.08		69390.6
1033.08		69924.3
1032.08		71079.9
1031.08		71350.8
1030.08		71384.9
1029.08		71119.8
1028.08		70752.9
1027.08		71794.1
1026.08		72456
1025.08		71463.5
1024.08		72218.5
1023.08		72232.5
1022.08		73049.4
1021.08		71556.6
1020.08		73010.5
1019.08		72493.3
1018.08		71276.2
1017.08		71969.2
1016.08		72218.6
1015.08		72401.3
1014.08		72542.1
1013.08		72412.1
1012.08		71389.4
1011.08		71686
1010.08		72785.2
1009.08		73804.9
1008.08		73538
1007.08		74325.1
1006.08		76574.7
1005.08		76681.2
1004.08		76021
1003.08		78013.8
1002.08		77027.7
1001.08		75939.3
1000.08		77042.5
999.08		78527.2
998.08		77178.5
997.08		76046.5
996.08		75730.8
995.08		72918.4
994.08		73473.5
993.08		72634.1
992.08		72318
991.08		71875
990.08		69850.2
989.08		69268.2
988.08		69664.2
987.08		70846.8
986.08		69201.7
985.08		71203.4
984.08		73467.6
983.08		72893.7
982.08		77499.4
981.08		80374.9
980.08		82915
979.08		84940
978.08		85392.5
977.08		85142.7
976.08		82217
975.08		78366.2
974.08		73470.3
973.08		74498.7
972.08		71105.5
971.08		68697.1
970.08		64717
969.08		62130.5
968.08		58447.6
967.08		56826.6
966.08		55633.7
965.08		53753.8
964.08		53324.4
963.08		53489.7
962.08		54084.9
961.08		53703.6
960.08		53061.5
959.08		52409.5
958.08		53767.3
957.08		54498.4
956.08		53539.4
955.08		53289.1
954.08		52231.2
953.08		53045.3
952.08		52512.9
951.08		53469.8
950.08		53362.7
949.08		53883.2
948.08		53827.4
947.08		53175.1
946.08		53713.4
945.08		55274.4
944.08		54566.6
943.08		53022.8
942.08		53571.8
941.08		55615.8
940.08		54693.6
939.08		54611.4
938.08		54827.5
937.08		54570.9
936.08		55189.3
935.08		55419.7
934.08		54509.5
933.08		53903.1
932.08		54806.2
931.08		54596.4
930.08		55596.9
929.08		54529.6
928.08		56828
927.08		55664.2
926.08		55348.3
925.08		54736.8
924.08		55698.9
923.08		55519.2
922.08		54746.5
921.08		55805.9
920.08		56247.7
919.08		55542.6
918.08		56200.2
917.08		55906.7
916.08		55287
915.08		56020
914.08		56792
913.08		56126
912.08		57251.1
911.08		56107.2
910.08		56057.2
909.08		55944.3
908.08		56575.4
907.08		56132.3
906.08		57838.6
905.08		56551.6
904.08		57824.3
903.08		57188.6
902.08		56134.6
901.08		56671.6
900.08		57420.7
899.08		57654.1
898.08		57410.2
897.08		56046.5
896.08		57985.9
895.08		59222.9
894.08		57792.4
893.08		58284.9
892.08		58254.3
891.08		57637.7
890.08		58534.8
889.08		57339.7
888.08		58032.3
887.08		57971.3
886.08		57681.3
885.08		59033.6
884.08		58366.8
883.08		59691.6
882.08		57878.5
881.08		59307.2
880.08		59368.7
879.08		59904.2
878.08		58413.7
877.08		59526.2
876.08		60284.8
875.08		58205.3
874.08		58381.1
873.08		59080.6
872.08		59748.2
871.08		58820.8
870.08		59004.1
869.08		59148.8
868.08		59702.4
867.08		59803.6
866.08		60260
865.08		59017.5
864.08		58534.3
863.08		60527.9
862.08		59791.6
861.08		60813.8
860.08		60450.2
859.08		59398.4
858.08		60626.5
857.08		60930
856.08		60672.1
855.08		60212.1
854.08		60928.6
853.08		62628.1
852.08		61009.4
851.08		61134.6
850.08		61687.1
849.08		62098.7
848.08		62127.2
847.08		61330.7
846.08		62100.4
845.08		61222.8
844.08		60448.2
843.08		61568.9
842.08		61938.4
841.08		61517.1
840.08		61289.6
839.08		62145.3
838.08		62770.8
837.08		62199.3
836.08		63207.9
835.08		62957.7
834.08		63258
833.08		63860.9
832.08		63251.4
831.08		63912.6
830.08		64515.9
829.08		62833.1
828.08		62806.9
827.08		63672.7
826.08		63222.3
825.08		64258.4
824.08		65231.2
823.08		63559.8
822.08		64208.1
821.08		63995.1
820.08		64471.9
819.08		63495.7
818.08		62811.1
817.08		62151.3
816.08		64098.8
815.08		64226.1
814.08		64501.3
813.08		63246.9
812.08		63906.7
811.08		65456.3
810.08		64648.6
809.08		64576.6
808.08		64628.6
807.08		65757.6
806.08		65623.7
805.08		65907.6
804.08		65694.6
803.08		65208.8
802.08		64982.6
801.08		66725
800.08		65577.6
799.08		65549.7
798.08		65980.4
797.08		64863
796.08		66463.8
795.08		66076.6
794.08		65637.2
793.08		67288.2
792.08		67021.8
791.08		66144
790.08		65965.7
789.08		66112.3
788.08		67556.4
787.08		67175.4
786.08		65679.3
785.08		65374.2
784.08		67217.3
783.08		67594.6
782.08		66954.4
781.08		67532.8
780.08		67200
779.08		67346.6
778.08		66165.3
777.08		65364.5
776.08		68386.2
775.08		67584.1
774.08		68991
773.08		67154.9
772.08		68359.7
771.08		69009
770.08		69829.8
769.08		68914.7
768.08		68783.7
767.08		69245.6
766.08		67683.5
765.08		68559.8
764.08		70828.6
763.08		68230.3
762.08		68020
761.08		68175.8
760.08		70182.2
759.08		68470.6
758.08		68513.6
757.08		69333.8
756.08		69896.7
755.08		70632.9
754.08		70226.1
753.08		70635.4
752.08		72125.3
751.08		69088.8
750.08		72335
749.08		72226.6
748.08		69980
747.08		71628.7
746.08		71770.3
745.08		71887.7
744.08		72444.5
743.08		72119.9
742.08		71344
741.08		71810.6
740.08		71760.4
739.08		72256.9
738.08		72510
737.08		72403.4
736.08		72170.3
735.08		72885.8
734.08		71668.6
733.08		73880.2
732.08		73726.7
731.08		72988.4
730.08		73535.8
729.08		73497.4
728.08		73911
727.08		71535.6
726.08		74345.7
725.08		73325.4
724.08		72983.2
723.08		72544.1
722.08		74888.7
721.08		73711.9
720.08		73660
719.08		73922.7
718.08		75753.1
717.08		75182.2
716.08		74648.5
715.08		72316.3
714.08		74955.7
713.08		73001.1
712.08		73787.2
711.08		73567.6
710.08		75271.6
709.08		75235.6
708.08		75047.6
707.08		74504.7
706.08		73997.5
705.08		74802.5
704.08		75670.4
703.08		75519.5
702.08		75808.5
701.08		76284.7
700.08		76727.1
699.08		76649.5
698.08		76359.2
697.08		74603.8
696.08		75295.1
695.08		77546.3
694.08		76611.6
693.08		77107.1
692.08		77831
691.08		76701.3
690.08		77045.9
689.08		77135.2
688.08		78394.6
687.08		78015
686.08		76939.4
685.08		77895.5
684.08		77635
683.08		78945
682.08		78875.1
681.08		79094.5
680.08		77376.7
679.08		78593.4
678.08		77675.5
677.08		80043.3
676.08		79804.8
675.08		78520.1
674.08		78870.4
673.08		80348.1
672.08		79199.8
671.08		80038.4
670.08		78437.2
669.08		81492.5
668.08		80198.4
667.08		80209.5
666.08		79721.5
665.08		79338.3
664.08		79694.4
663.08		80094.3
662.08		80333.6
661.08		81032.2
660.08		81394.4
659.08		81267.4
658.08		81416.5
657.08		80694.4
656.08		81670.6
655.08		81788.6
654.08		82763.2
653.08		81429.6
652.08		81992.5
651.08		82314.5
650.08		82502.8
649.08		82192.8
648.08		82591.9
647.08		83070.4
646.08		82588.9
645.08		82453.6
644.08		84514.1
643.08		83537.3
642.08		83505.6
641.08		83761.5
640.08		84028.7
639.08		84236.5
638.08		83545.4
637.08		83597.7
636.08		83387.8
635.08		84014.7
634.08		82987.3
633.08		84082.4
632.08		85210.5
631.08		84699.8
630.08		86456.4
629.08		83924.3
628.08		85630.3
627.08		84804.5
626.08		86554.6
625.08		85248.2
624.08		85955.8
623.08		86178.2
622.08		86526.2
621.08		86212.2
620.08		87254.9
619.08		87024.2
618.08		86303.9
617.08		86359.7
616.08		86937.2
615.08		86410.1
614.08		88495.8
613.08		87449.1
612.08		87391.6
611.08		87208.8
610.08		87459.2
609.08		88494.3
608.08		88343.1
607.08		88384.6
606.08		89624.5
605.08		88266.9
604.08		88031.1
603.08		88051.2
602.08		88820.3
601.08		89783.8
600.08		90629.5
599.08		89404.4
598.08		89578.3
597.08		89549.3
596.08		89828.1
595.08		90035
594.08		91170.9
593.08		90675.1
592.08		89921.3
591.08		90781.7
590.08		92440.8
589.08		90911.3
588.08		91379.7
587.08		90246.4
586.08		91582.2
585.08		92229.8
584.08		92519.4
583.08		91311.1
582.08		91325.8
581.08		90943.2
580.08		92141.9
579.08		92082.8
578.08		93776.5
577.08		92739.1
576.08		93404.9
575.08		93209.2
574.08		93104.6
573.08		92558.9
572.08		93856.8
571.08		94751.1
570.08		94749.2
569.08		92670.4
568.08		94134.6
567.08		95847.7
566.08		99491.7
565.08		98743.3
564.08		99798.3
563.08		98399.2
562.08		95284.8
561.08		94056.9
560.08		94917.2
559.08		94343.3
558.08		96293.2
557.08		100325
556.08		99124.1
555.08		99773.9
554.08		100719
553.08		98995.5
552.08		97459.7
551.08		92754.1
550.08		93329.5
549.08		90822.7
548.08		90652.8
547.08		86559.8
546.08		82602.1
545.08		80346.2
544.08		77921.8
543.08		76665.5
542.08		75839.6
541.08		72361.8
540.08		72923.7
539.08		76336.4
538.08		83504.4
537.08		95920.4
536.08		101603
535.08		110772
534.08		134152
533.08		191916
532.08		253601
531.08		220408
530.08		132240
529.08		82094.6
528.08		66886.9
527.08		63002.4
526.08		62722.9
525.08		65172.1
524.08		66013.7
523.08		64662.5
522.08		61454.8
521.08		57643.4
520.08		55759.1
519.08		55637.1
518.08		56335.9
517.08		53942.7
516.08		53704.8
515.08		51412.9
514.08		49750
513.08		49713.4
512.08		48499
511.08		48496.7
510.08		46737.9
509.08		49027.5
508.08		46499.8
507.08		44688.9
506.08		43436.2
505.08		43174.9
504.08		46005.2
503.08		53594
502.08		61030.2
501.08		65515.8
500.08		75363.5
499.08		103151
498.08		141061
497.08		152440
496.08		110616
495.08		65798.3
494.08		41571.3
493.08		30793.1
492.08		24618.8
491.08		23284.9
490.08		20291.1
489.08		19624.7
488.08		19024.5
487.08		18138.1
486.08		16970.3
485.08		17030.7
484.08		16686.2
483.08		17114.3
482.08		17187.4
481.08		16576.4
480.08		15238.3
479.08		16567.7
478.08		16218.9
477.08		17730.5
476.08		17019.7
475.08		17030.7
474.08		16359.5
473.08		16049.8
472.08		16331.1
471.08		17103.6
470.08		16302.8
469.08		16644.6
468.08		16724
467.08		16479.3
466.08		16768
465.08		16457.3
464.08		16275.1
463.08		15663.4
462.08		16529
461.08		17182.1
460.08		17091.1
459.08		16987.6
458.08		17744.4
457.08		17573.4
456.08		17371
455.08		18283.1
454.08		17070.6
453.08		17347.6
452.08		17015.4
451.08		16599.4
450.08		16902
449.08		15756
448.08		17502.6
447.08		16903.8
446.08		16166.5
445.08		16199.4
444.08		16566.8
443.08		16312.7
442.08		16566.3
441.08		17126.8
440.08		15841.7
439.08		16776.5
438.08		16833.9
437.08		16926
436.08		16667.9
435.08		16705.7
434.08		16497.7
433.08		16275.2
432.08		16161.3
431.08		16193.2
430.08		15910.4
429.08		16277.7
428.08		17215.6
427.08		16404.6
426.08		16380.2
425.08		16020
424.08		17577.9
423.08		16926
422.08		17508.8
421.08		16702.6
420.08		16432.1
419.08		16850.3
418.08		16477.2
417.08		16340.8
416.08		16649.5
415.08		15882.7
414.08		16450.4
413.08		16635.4
412.08		15993
411.08		16252.2
410.08		16442.9
409.08		16463
408.08		16479.9
407.08		16352.8
406.08		16285.2
405.08		16786.5
404.08		18028.6
403.08		20452.9
402.08		23055.9
401.08		23456.5
400.08		21693.8
399.08		18435.7
398.08		17198.6
397.08		17523.8
396.08		16559.4
395.08		16069.7
394.08		15810
393.08		16583.3
392.08		16650.6
391.08		15936.3
390.08		16228.9
389.08		16009.8
388.08		16284.2
387.08		17016.9
386.08		16135.6
385.08		16287.1
384.08		16194.1
383.08		16249.3
382.08		16666.3
381.08		17075.1
380.08		16476.7
379.08		16723.9
378.08		16863.2
377.08		17135.2
376.08		16874.5
375.08		16613.8
374.08		17047.6
373.08		17048.2
372.08		17317.6
371.08		16932.6
370.08		17652.1
369.08		17127.5
368.08		17315.8
367.08		17144
366.08		16873.6
365.08		16476.4
364.08		16979.2
363.08		17051.7
362.08		17577.9
361.08		17763.2
360.08		17601.4
359.08		17737.6
358.08		17435.6
357.08		18333.7
356.08		17945.8
355.08		17773.5
354.08		17226.8
353.08		18675.5
352.08		18599.4
351.08		18359.2
350.08		18407.9
349.08		18419.2
348.08		19103.8
347.08		18214.7
346.08		18326.9
345.08		17933.2
344.08		17911.4
343.08		18421.4
342.08		17711.1
341.08		18196.8
340.08		18617.2
339.08		18491.9
338.08		18686.9
337.08		18279.8
336.08		19303.5
335.08		19612.6
334.08		18205.5
333.08		19312.9
332.08		18452.9
331.08		19738.7
330.08		18535.4
329.08		18905.5
328.08		19097.1
327.08		19011.8
326.08		19154.6
325.08		19253.6
324.08		20451.6
323.08		19366.8
322.08		19783.6
321.08		19410.9
320.08		20952.6
319.08		20404.5
318.08		20791
317.08		20463.1
316.08		20980.4
315.08		20399.2
314.08		20575.3
313.08		20994.4
312.08		21223.9
311.08		21039.3
310.08		21235
309.08		21110
308.08		20958
307.08		20689
306.08		21335.8
305.08		21038.9
304.08		20938.1
303.08		20240
302.08		19937.7
301.08		19807.5
300.08		19615.5
299.08		19634.8
298.08		19491.3
297.08		19227.8
296.08		19456.8
295.08		19643.8
294.08		19046.7
293.08		20263.1
292.08		20213.6
291.08		21727
290.08		24513.3
289.08		29769.7
288.08		33526.8
287.08		36780.9
286.08		46759.8
285.08		53162.4
284.08		42656.1
283.08		28120.6
282.08		20376.6
281.08		17203.2
280.08		16809.8
279.08		16297.9
278.08		15812.8
277.08		16063.2
276.08		16570.4
275.08		15947.6
274.08		16696.5
273.08		16050.5
272.08		15286.5
271.08		15829.8
270.08		15841.5
269.08		16122.7
268.08		16311.3
267.08		16260.1
266.08		15854.8
265.08		16481.2
264.08		16014.2
263.08		16207.2
262.08		16119.2
261.08		15605.5
260.08		15849.9
259.08		16067.8
258.08		16267.6
257.08		16445.6
256.08		16516.1
255.08		17228.9
254.08		16965.8
253.08		16402.5
252.08		16052.6
251.08		16995.9
250.08		16359.6
249.08		15656.2
248.08		14877.6
247.08		15174.4
246.08		15052.6
245.08		14708.1
244.08		14395.9
243.08		14294.8
242.08		14199.5
241.08		14004.4
240.08		13354
239.08		13709.6
238.08		14407
237.08		16261.8
236.08		18625
235.08		21801.3
234.08		26876.1
233.08		31124.6
232.08		28613.6
231.08		22886.1
230.08		18236.2
229.08		15719.1
228.08		14697.2
227.08		13917.4
226.08		13615.4
225.08		13299.4
224.08		13268.9
223.08		12731
222.08		12520.8
221.08		12883.8
220.08		12751.5
219.08		12655.2
218.08		13146.9
217.08		12788.7
216.08		12831.7
215.08		12881.3
214.08		12669.1
213.08		12290.2
212.08		13272.3
211.08		12302.1
210.08		12805
209.08		12706.6
208.08		11892.7
207.08		12875.8
206.08		12967.6
205.08		13327.2
204.08		12568.8
203.08		12195.6
202.08		12461.9
201.08		12162.8
200.08		12149.4
199.08		11918.4
198.08		12430.5
197.08		12610.3
196.08		13188.5
195.08		13347.7
194.08		14513.6
193.08		15449.1
192.08		15425.8
191.08		14926.4
190.08		14119
189.08		13618
188.08		13268.1
187.08		12570.6
186.08		11971.3
185.08		11704.1
184.08		11429
183.08		10311.5
182.08		9985.34
181.08		9100.82
180.08		9120.23
179.08		8702.82
178.08		8170.45
177.08		8398.6
176.08		8390.58
175.08		9005.55
174.08		8782.82
173.08		10802.6
172.08		13352.6
171.08		22174.1
170.08		35038.8
169.08		41460.7
168.08		32903.8
167.08		18241.7
166.08		11244.3
165.08		9001.85
164.08		7726.83
163.08		7607.28
162.08		7685.84
161.08		7124.3
160.08		7036.08
159.08		7054.51
158.08		7040.24
157.08		7144.1
156.08		6993.76
155.08		6739.25
154.08		7104.44
153.08		7194.05
152.08		6927.5
151.08		6770.54
150.08		6827.84
149.08		6642.86
148.08		6885.33
147.08		6515.04
146.08		7142.64
145.08		6739.39
144.08		7094.23
143.08		7430.56
142.08		6981.7
141.08		6613.84
140.08		7400.1
139.08		6952.52
138.08		6935.87
137.08		6842.98
136.08		7330.18
135.08		6727.48
134.08		6828.23
133.08		7571.13
132.08		7112.52
131.08		7196.37
130.08		7819.34
129.08		7469.28
128.08		7235.71
127.08		6977.37
126.08		7034.49
125.08		7813.38
124.08		7497.33
123.08		7153.33
122.08		7471.29
121.08		7129.75
120.08		7305.93
119.08		7095.46
118.08		7039.3
117.08		7465.84
116.08		7475.3
115.08		7144.9
114.08		7009.15
113.08		7689.69
112.08		7466.78
111.08		7057.93
110.08		7196.66
109.08		7747.18
108.08		7776.86
107.08		7422.57
106.08		7515.64
105.08		7383.49
104.08		7162.35
103.08		7523.55
102.08		7245.14
101.08		7227.25
100.08		8118.15
99.08		7185.31
98.08		7230.28
97.08		7441.43
96.08		7509.5
95.08		7720.12
94.08		7399.54
93.08		7475.05
92.08		7866.98
91.08		7878.3
90.08		8110.41
89.08		8600.15
88.08		7961.38
87.08		8228.59
86.08		8344.48
85.08		8711.73
84.08		8376.94
83.08		8597.88
82.08		8299.41
81.08		7519.24
80.08		7836.49
79.08		7223.72
78.08		7187.61
77.08		6958.56
76.08		7097.34
75.08		6684.41
74.08		7050.16
73.08		6297.29
72.08		6006.24
71.08		6323.75
70.08		6171.65
69.08		6323.55
68.08		6437.22
67.08		7772.89
66.08		10653.8
65.08		16300.7
64.08		24111.4
63.08		26431.1
62.08		18334.4
61.08		10522.8
60.08		7177.03
59.08		6407.2
58.08		6090.9
57.08		5676.72
56.08		5661.59
55.08		5329.36
54.08		6407.49
53.08		5628.88
52.08		5562.18
51.08		5982.66
50.08		5206.09
49.08		5729.69
48.08		5865.08
47.08		5667.27
46.08		5037.02
45.08		4973.65
44.08		4542.62
43.08		4939.12
42.08		4222.84
41.08		3731.85
40.08		3745.43
39.08		3835.92
38.08		4230.49
37.08		3793.36
36.08		3864.86
35.08		3787.53
34.08		4526.44
33.08		6177.24
32.08		10362.1
31.08		15354.7
30.08		15483.6
29.08		10722.6
28.08		7664.34
27.08		7557.99
26.08		7618.07
25.08		7815.24
24.08		7164.68
23.08		5469.8
22.08		4159.04
21.08		2581.89
20.08		2129.75
19.08		2022.07
18.08		1719.96
17.08		1790.54
16.08		1902.83
15.08		2900.31
14.08		4131.68
13.08		4536.98
12.08		3793.44
11.08		5056.72
10.08		4372.83
9.08		2535
8.08		2141.59
7.08		2089.44
6.08		2037.76
5.08		1569.46
4.08		1264.3
3.08		602.235
2.08		219.124
1.08		257.797
0.08		127.932
-0.92		31.8559
-1.92		84.7458
-2.92		54.7238
-3.92		63.6268
-4.92		101.929
-5.92		23.7564
-6.92		74.0352
-7.92		46.6712
-8.92		34.0946
-9.92		37.4936

## Sheet: XPS_190°C_C1s
							Acquisition Parameters :					Experiment Descriptions :
							Parameter					Experiment\X-Ray000 400um - FG ON\190
							Total acquisition time	1 mins 35.5 secs
							Number of Scans	10
﻿							Source Gun Type	Al K Alpha
Axis	Energy	Elements=	191				Spot Size	400 µm
							Lens Mode	Standard
C:\data\Sezgin\Misc\Experiment\X-Ray000 400um - FG ON\190\C1s Scan.VGD							Analyser Mode	CAE : Pass Energy 50.0 eV
							Energy Step Size	0.100 eV
							Number of Energy Steps	191
Binding Energy (E)
eV		Counts / s
298.08		2193.26
297.98		2336.83
297.88		2244.3
297.78		2316.74
297.68		2290.12
297.58		2271.21
297.48		2173.82
297.38		2227.89
297.28		2210.11
297.18		2276.12
297.08		2234.54
296.98		2173.44
296.88		2128.58
296.78		2143.29
296.68		2172.59
296.58		2226.8
296.48		2223.17
296.38		2332.47
296.28		2341.23
296.18		2171.51
296.08		2266.7
295.98		2219.41
295.88		2223.27
295.78		2281.22
295.68		2113.29
295.58		2092.1
295.48		2226.66
295.38		2307.31
295.28		2248.53
295.18		2264.1
295.08		2107.09
294.98		2172.27
294.88		2133.38
294.78		2107.48
294.68		2156.67
294.58		2080.35
294.48		2090.29
294.38		2192.11
294.28		2149.16
294.18		2185.2
294.08		2105.27
293.98		2208.64
293.88		2121.05
293.78		2218.82
293.68		2197.56
293.58		2109.81
293.48		2175.06
293.38		2246.82
293.28		2294.06
293.18		2212.2
293.08		2343.8
292.98		2261.9
292.88		2269.05
292.78		2245.83
292.68		2125.46
292.58		2279.35
292.48		2319.27
292.38		2267.95
292.28		2326.06
292.18		2237.97
292.08		2258.5
291.98		2337.08
291.88		2215.79
291.78		2213.27
291.68		2268.75
291.58		2211.63
291.48		2211.8
291.38		2421.93
291.28		2265.99
291.18		2460.21
291.08		2332.51
290.98		2254.67
290.88		2262.61
290.78		2395.51
290.68		2399.41
290.58		2301.71
290.48		2342.3
290.38		2382.73
290.28		2472.79
290.18		2495.51
290.08		2566.98
289.98		2766.29
289.88		2529.38
289.78		2767.83
289.68		2749.69
289.58		2928.15
289.48		3109.82
289.38		3071.57
289.28		3320.95
289.18		3282.15
289.08		3474.58
288.98		3500.16
288.88		3775.9
288.78		3755.18
288.68		3930.64
288.58		4111.93
288.48		4098.48
288.38		4126.04
288.28		4000.91
288.18		3942.12
288.08		3834.51
287.98		3821.3
287.88		3568.12
287.78		3433.49
287.68		3412
287.58		3437.54
287.48		3231.8
287.38		3482
287.28		3431.2
287.18		3409.34
287.08		3461.73
286.98		3778.2
286.88		3832.81
286.78		3979.55
286.68		4112.84
286.58		4273.8
286.48		4407.07
286.38		4692.51
286.28		4932.65
286.18		5027.26
286.08		5535.57
285.98		5612.16
285.88		6080.81
285.78		6367.64
285.68		6609.25
285.58		6998.86
285.48		7404.32
285.38		7710.93
285.28		8024.16
285.18		8265.42
285.08		8603.06
284.98		8868.89
284.88		9055.55
284.78		8840.09
284.68		8804.45
284.58		8737.48
284.48		8184.48
284.38		8011.29
284.28		7649.19
284.18		6828.16
284.08		6391.43
283.98		5942.57
283.88		5494.14
283.78		4967.42
283.68		4350.06
283.58		3966.81
283.48		3656.67
283.38		3210.98
283.28		2973.67
283.18		2768.72
283.08		2590.42
282.98		2668.29
282.88		2493.61
282.78		2401.01
282.68		2236.41
282.58		2064.67
282.48		2062.64
282.38		1991.68
282.28		1995.43
282.18		1948.44
282.08		2037.15
281.98		1965.09
281.88		1940.5
281.78		1917.17
281.68		1857.73
281.58		1770.93
281.48		1911.1
281.38		1729.27
281.28		1835.72
281.18		1932.1
281.08		1789.75
280.98		1898.21
280.88		1870.16
280.78		1986.94
280.68		1790.78
280.58		1786.11
280.48		1884.62
280.38		1996.12
280.28		1820.62
280.18		1952.99
280.08		1884.26
279.98		1762.44
279.88		1768.54
279.78		1790.32
279.68		1908.02
279.58		1836.95
279.48		1822.92
279.38		1808.19
279.28		1891.62
279.18		1760.92
279.08		1789.33

## Sheet: XPS_190°C_N1s
							Acquisition Parameters :					Experiment Descriptions :
							Parameter					Experiment\X-Ray000 400um - FG ON\190
							Total acquisition time	1 mins 30.5 secs
							Number of Scans	10
﻿							Source Gun Type	Al K Alpha
Axis	Energy	Elements=	181				Spot Size	400 µm
							Lens Mode	Standard
C:\data\Sezgin\Misc\Experiment\X-Ray000 400um - FG ON\190\N1s Scan.VGD							Analyser Mode	CAE : Pass Energy 50.0 eV
							Energy Step Size	0.100 eV
							Number of Energy Steps	181
Binding Energy (E)
eV		Counts / s
410.08		1944.78
409.98		1962.81
409.88		1901.52
409.78		1971.94
409.68		1888.63
409.58		1861.37
409.48		1966.79
409.38		2079.16
409.28		1961.17
409.18		1927.92
409.08		1889.81
408.98		2022.79
408.88		1979.38
408.78		1827.11
408.68		1957.03
408.58		1906.59
408.48		1959.31
408.38		2049.18
408.28		2020.23
408.18		1947.98
408.08		1928.93
407.98		2031.82
407.88		1961.14
407.78		1943.54
407.68		1923.62
407.58		1939.76
407.48		1867.32
407.38		1764.77
407.28		1844.66
407.18		1908.79
407.08		1947.43
406.98		1942.9
406.88		1961.34
406.78		1933.98
406.68		1901.26
406.58		1939.12
406.48		1887.37
406.38		1906.43
406.28		1916.47
406.18		1962
406.08		1924.64
405.98		1989.72
405.88		1943.73
405.78		1902.08
405.68		1907.12
405.58		1915.43
405.48		1951.09
405.38		1949.2
405.28		1959.68
405.18		1901.88
405.08		1775.93
404.98		1923.5
404.88		1885.22
404.78		1986.41
404.68		1951.12
404.58		1963.71
404.48		2021.29
404.38		2018.99
404.28		1875.97
404.18		1890.44
404.08		1985.95
403.98		2009.13
403.88		1936.18
403.78		2076.78
403.68		2004.01
403.58		1901.13
403.48		1991.22
403.38		2199.61
403.28		2054.71
403.18		2066.16
403.08		2091.62
402.98		2196.91
402.88		2309.3
402.78		2262.81
402.68		2334.1
402.58		2342.83
402.48		2492.5
402.38		2632.24
402.28		2600.71
402.18		2750.02
402.08		2785.44
401.98		2879.15
401.88		2827.21
401.78		3077.06
401.68		3040.86
401.58		3144.58
401.48		3192.7
401.38		3008.48
401.28		2994.72
401.18		2979.18
401.08		2982.06
400.98		2976.34
400.88		2884.07
400.78		2766.76
400.68		2771.08
400.58		2825.3
400.48		2703.1
400.38		2590.54
400.28		2607.65
400.18		2519.32
400.08		2554.77
399.98		2496.42
399.88		2461.06
399.78		2469.24
399.68		2380.77
399.58		2360.51
399.48		2316.44
399.38		2251.61
399.28		2299.5
399.18		2256.83
399.08		2190.93
398.98		2195.79
398.88		2066.32
398.78		2171.03
398.68		2081.01
398.58		2002.8
398.48		1923.95
398.38		2071.28
398.28		1987.18
398.18		1909.22
398.08		2004.46
397.98		1942.87
397.88		1861.56
397.78		1899.78
397.68		2001.28
397.58		1951.5
397.48		1938.44
397.38		2016.18
397.28		1934.06
397.18		2020.88
397.08		1890.07
396.98		1885.8
396.88		1912.81
396.78		1973.68
396.68		1976.09
396.58		1912.34
396.48		1901.35
396.38		1944.77
396.28		1912.77
396.18		1779.17
396.08		1998.98
395.98		1980.85
395.88		1867.23
395.78		1981.74
395.68		1921.83
395.58		1806.58
395.48		1948.46
395.38		1851.87
395.28		1939.79
395.18		1900.53
395.08		1881.57
394.98		1884.29
394.88		1873.99
394.78		1967.59
394.68		1927.39
394.58		1892.56
394.48		1862.39
394.38		1990.1
394.28		1941.98
394.18		1945.42
394.08		2017
393.98		1878.36
393.88		1964.25
393.78		1953.54
393.68		1998.35
393.58		1932.58
393.48		1913.6
393.38		1900.15
393.28		1864.25
393.18		1886.19
393.08		1885.34
392.98		1863.92
392.88		1997.4
392.78		1956.51
392.68		1963.77
392.58		1927.86
392.48		1980.56
392.38		1957.3
392.28		2020.66
392.18		2000.62
392.08		1946.04

## Sheet: XPS_190°C_O1s
							Acquisition Parameters :					Experiment Descriptions :
							Parameter					Experiment\X-Ray000 400um - FG ON\190
							Total acquisition time	1 mins 40.5 secs
							Number of Scans	10
﻿							Source Gun Type	Al K Alpha
Axis	Energy	Elements=	201				Spot Size	400 µm
							Lens Mode	Standard
C:\data\Sezgin\Misc\Experiment\X-Ray000 400um - FG ON\190\O1s Scan.VGD							Analyser Mode	CAE : Pass Energy 50.0 eV
							Energy Step Size	0.100 eV
							Number of Energy Steps	201
Binding Energy (E)
eV		Counts / s
545.08		9769.75
544.98		9568.23
544.88		9699.34
544.78		9660.14
544.68		9353.43
544.58		9501.05
544.48		9544.77
544.38		9351.43
544.28		9493.98
544.18		9609
544.08		9599.26
543.98		9402.75
543.88		9438.43
543.78		9544.04
543.68		9664.54
543.58		9430.35
543.48		9379.28
543.38		9389.15
543.28		9500.4
543.18		9098.21
543.08		9165.32
542.98		9107.76
542.88		9113.86
542.78		8833.79
542.68		8919.36
542.58		8993
542.48		9033.11
542.38		8808.55
542.28		8773.33
542.18		8570.07
542.08		8686.39
541.98		8401.25
541.88		8602.53
541.78		8473.58
541.68		8566.72
541.58		8367.83
541.48		8520.44
541.38		8416.25
541.28		8347.89
541.18		8320.48
541.08		8115.53
540.98		8529.62
540.88		8269.72
540.78		8287.77
540.68		8230.09
540.58		8457.68
540.48		8326.63
540.38		8306.81
540.28		8399.77
540.18		8273.08
540.08		8342.56
539.98		8324.54
539.88		8304.37
539.78		8151.49
539.68		8089.98
539.58		8190.96
539.48		8407.87
539.38		8584.99
539.28		8772.6
539.18		8691.02
539.08		8798.87
538.98		8653.03
538.88		8752.06
538.78		8820.62
538.68		8928.13
538.58		9311.47
538.48		9350.71
538.38		9465.19
538.28		9417.52
538.18		9675.82
538.08		9768.99
537.98		9948.34
537.88		10218.5
537.78		10419.9
537.68		10662.5
537.58		10656
537.48		10884.3
537.38		11119.9
537.28		11512.4
537.18		11362.6
537.08		11666.5
536.98		11938.5
536.88		12234.3
536.78		12423.4
536.68		12431
536.58		12551.3
536.48		12572.5
536.38		12645
536.28		12608.3
536.18		12533.2
536.08		12381.1
535.98		12245.6
535.88		12124.5
535.78		11991.9
535.68		11929.1
535.58		11827.7
535.48		11610.5
535.38		11420.5
535.28		11320
535.18		11298.6
535.08		11015
534.98		10801.4
534.88		10804.5
534.78		10961.7
534.68		10854.2
534.58		10959.4
534.48		10889.6
534.38		11232.8
534.28		11664.5
534.18		11951.3
534.08		12420.1
533.98		12821.3
533.88		13389.6
533.78		14258.4
533.68		15435.5
533.58		16254.9
533.48		17424.1
533.38		18820.9
533.28		20193.9
533.18		21835.1
533.08		23490.5
532.98		25476.7
532.88		27201.1
532.78		29556
532.68		31696.4
532.58		34426.5
532.48		36351.2
532.38		38971.9
532.28		40928.6
532.18		42496.8
532.08		44007.6
531.98		44329.3
531.88		45339.1
531.78		45336.1
531.68		44483
531.58		43474.6
531.48		41077.1
531.38		39027.9
531.28		37044.4
531.18		33679.6
531.08		30792
530.98		27569.9
530.88		24890.4
530.78		21934
530.68		19657.8
530.58		17497.7
530.48		15396
530.38		14201.7
530.28		12839.8
530.18		11626.3
530.08		10450.1
529.98		9836.14
529.88		9390.11
529.78		8837.38
529.68		8312.97
529.58		8175.63
529.48		7843.66
529.38		7670.5
529.28		7528.16
529.18		7459.2
529.08		7360.94
528.98		7247.34
528.88		7097.99
528.78		6960.17
528.68		7020.28
528.58		6985.96
528.48		6914.31
528.38		6717.72
528.28		6809.05
528.18		6843.66
528.08		6897.94
527.98		6865.87
527.88		6664.87
527.78		6620.35
527.68		6947.77
527.58		6775.02
527.48		6793.95
527.38		6640.61
527.28		6768.46
527.18		6678.8
527.08		6820.71
526.98		7019.79
526.88		6960.39
526.78		6957.34
526.68		6784.54
526.58		6875.79
526.48		7066.56
526.38		7035.59
526.28		7234.85
526.18		6886.95
526.08		7114.14
525.98		7069.17
525.88		7172.31
525.78		7610.51
525.68		7294.46
525.58		7578.19
525.48		7592.42
525.38		7671.14
525.28		7504.95
525.18		7733.2
525.08		8086.72

[truncated: 19 more sheets: XPS_190°C_B1s, XPS_190°C_S2p, XPS_230°C_Survey, XPS_230°C_C1s, XPS_230°C_N1s, XPS_230°C_O1s, XPS_230°C_B1s, XPS_230°C_S2p, XPS_270°C_Survey, XPS_270°C_C1s, XPS_270°C_N1s, XPS_270°_O1s, XPS_270°C_B1s, XPS_270°C_S2p, Absorbance, PL Shifts_190°C, PL Shifts_230°C, PL Shifts_270°C, cytotoxicity]
